# Supplementary material for: Genome-wide mapping and allelic fingerprinting provide insights into the genetics of resistance to wheat stripe rust in India, Kenya and Mexico
Source: Sci Rep. 2020 Jul 2;10:10908. doi: 10.1038/s41598-020-67874-x (PMC7331708; doi:10.1038/s41598-020-67874-x)
Supplement: Supplementary file 14 — Supplementary file14 (XLSX 39301 kb) [file 41598_2020_67874_MOESM14_ESM.xlsx]

## Sheet: Sheet1
Genome-wide mapping and allelic fingerprinting provide insights into the genetics of resistance to wheat stripe rust in India, Kenya and Mexico
Philomin Juliana1*, Ravi Prakash Singh1, Julio Huerta-Espino2, Sridhar Bhavani1, Mandeep S. Randhawa3, Uttam Kumar4,5, Arun Kumar Joshi4,5, Pradeep Kumar Bhati4,5, Hector Eduardo Villasenor Mir2, Chandra Nath Mishra6 and Gyanendra Pratap Singh6
1International Maize And Wheat Improvement Center (CIMMYT), Texcoco, Mexico; 2Campo Experimental Valle de Mexico, Instituto Nacional de Investigaciones Forestales, Agricolas y Pecuarias (INIFAP), Chapingo, Mexico; 3International Maize and Wheat Improvement Center (CIMMYT), Nairobi, Kenya; 4CIMMYT, NASC complex, New Delhi, India 5Borlaug Institute for South Asia (BISA), New Delhi, India; 6ICAR-IIW…
Corresponding author: Philomin Juliana, p.juliana@cgiar.org

## Sheet: Table S1
Table S1: Panels that were evaluated for stripe rust in different locations, along with the number of lines in each panel, the number of non-missing observations, the date of the last stripe rust evaluation and the number of filtered markers
Environment	Panel	Number of lines	Number of non-missing observations	Date of last stripe rust evaluation	Number of markers
Karnal	Panel 1819	1228	1165	23rd March, 2019	7218
Ludhiana	Panel 1314	1092	841	1st April, 2014	4731
Ludhiana	Panel 1415	1092	1092	25th March, 2015	4749
Ludhiana	Panel 1617	1092	1091	30th March, 2017	6961
Ludhiana	Panel 1718	1092	1091	15th March, 2018	5140
Ludhiana	Panel 1819	1228	1166	25th March, 2019	7218
Njoro main season 1	Panel 1415	1092	1092	29th September, 2014	4749
Njoro main season 1	Panel 1516	1092	1071	29th September, 2016	6721
Njoro main season 1	Panel 1718	1092	1090	11th September, 2017	5140
Njoro main season 1	Panel 1819	1228	1167	15th September, 2018	7218
Njoro main season 2	Panel 1314	1092	1092	30th September, 2014	4731
Njoro main season 2	Panel 1718	1092	1074	15th September, 2018	5140
Njoro off season 1	Panel 1819	1228	1167	3rd May, 2018	7218
Njoro off season 1	Panel 1718A	8593	8593	3rd May, 2018	15686
Njoro off season 1	Panel 1819A	9217	9217	25th April, 2019	14795
Njoro off season 2	Panel 1819	1228	1087	24th April, 2019	7218
Celaya	Panel 1415	1092	1087	19th March, 2015	4749
El Batan	Panel 1516	1092	1092	10th August, 2015	6721
Toluca	Panel 1314	1092	1089	20th August, 2013	4731
Toluca	Panel 1617	1092	1079	24th August, 2016	6961
Toluca	Panel 1819	1228	1228	31st August, 2018	7218
Toluca	Combined panel	3412	3396	-	8284
Seedling	Panel 1415	1092	632	14th December, 2015	4749
Seedling	Panel 1516	1092	1090	29th January, 2016	6721
Seedling	Panel 1617	1092	1068	13th December, 2016	6961
Seedling	Panel 1718	1092	1082	17th July, 2017	5140
Seedling	Panel 1819	1228	1163	4th July, 2018	7218
Seedling	Combined panel	5075	5035	-	8540
	Total	23346	43706		17601

## Sheet: Table S2
Table S2: Stripe rust phenotyping data of 23,346 lines evaluated in different panels and environments
Gid	Panel	Panel_A	Karnal	Ludhiana	Njoro main season 1	Njoro main season 2	Njoro off season 1	Njoro off season 2	Njoro off season 1 (Panel 1718A)	Njoro off season 1 (Panel 1819A)	Celaya	El Batan	Toluca	Seedling
GID6934307	Panel 1314			0		1							1
GID6935030	Panel 1314			0		1							1
GID6935935	Panel 1314					10							1
GID6938611	Panel 1314					10							20
GID6937851	Panel 1314			0		1							1
GID6937869	Panel 1314			0		1							5
GID6935864	Panel 1314			0		1							10
GID6933457	Panel 1314			5		1							5
GID6932863	Panel 1314			40		1							5
GID6931896	Panel 1314			0		1							1
GID6939379	Panel 1314					1							1
GID6934236	Panel 1314			0		1							5
GID6939279	Panel 1314					1							1
GID6934241	Panel 1314					1							1
GID6933502	Panel 1314			0		1							5
GID6938725	Panel 1314			0		1							5
GID6936145	Panel 1314			20		10							5
GID6935673	Panel 1314			0		1							5
GID6862745	Panel 1314			0		1							5
GID6938706	Panel 1314			5		1							1
GID6936079	Panel 1314					1							5
GID6939202	Panel 1314					1							5
GID6934397	Panel 1314			0		1							1
GID6931424	Panel 1314					1							1
GID6931449	Panel 1314			0		1							5
GID6933954	Panel 1314			10		1							15
GID6938711	Panel 1314			0		5							1
GID6689579	Panel 1314			0		1							1
GID6931427	Panel 1314					1							5
GID6931430	Panel 1314			0		1							1
GID6933956	Panel 1314					1							5
GID6862797	Panel 1314			20		1							1
GID6935477	Panel 1314					1							1
GID6935647	Panel 1314			5		1							5
GID6933205	Panel 1314			5		1							5
GID6933234	Panel 1314			0		1							1
GID6935895	Panel 1314			20		1							5
GID6934232	Panel 1314			40		1							10
GID6935626	Panel 1314			0		1							1
GID6931425	Panel 1314			20		1							1
GID6936131	Panel 1314			0		1							5
GID6932359	Panel 1314			0		1							10
GID6934406	Panel 1314					1							5
GID6934235	Panel 1314			0		1							5
GID6931509	Panel 1314			40		1							10
GID6935638	Panel 1314					1							5
GID6933225	Panel 1314			0		1							5
GID6935869	Panel 1314			0		1							5
GID6936240	Panel 1314			0		1							1
GID6934550	Panel 1314			0		1							1
GID6935928	Panel 1314			0		1							5
GID6935641	Panel 1314			20		1							1
GID6939492	Panel 1314					1							1
GID6933231	Panel 1314			5		1							5
GID6931494	Panel 1314			0		1							5
GID6939736	Panel 1314					1							10
GID6861885	Panel 1314					1							1
GID6935936	Panel 1314			0		10							5
GID6689407	Panel 1314			10		1							1
GID6937420	Panel 1314					1							5
GID6933207	Panel 1314			5		1							10
GID6570084	Panel 1314					10							5
GID6939732	Panel 1314					1							10
GID6937974	Panel 1314			0		1							0
GID6934347	Panel 1314			5		1							10
GID6936589	Panel 1314			5		1							1
GID6937970	Panel 1314			0		10							1
GID6933212	Panel 1314			40		1							10
GID6936544	Panel 1314			0		1							1
GID6936384	Panel 1314			20		1							5
GID6936096	Panel 1314			0		1							5
GID6936023	Panel 1314			40		10							1
GID6931305	Panel 1314			10		10							5
GID6651090	Panel 1314					1							1
GID6935950	Panel 1314			0		1							0
GID6938939	Panel 1314			0		1							1
GID6738273	Panel 1314					1							0
GID6935978	Panel 1314			0		1							1
GID6933214	Panel 1314			0		5							5
GID6932283	Panel 1314			5		1							10
GID6931471	Panel 1314			0		10							1
GID6939739	Panel 1314					1							1
GID6933256	Panel 1314			5		1							1
GID6939614	Panel 1314					10							10
GID6689550	Panel 1314			20		1							1
GID6938721	Panel 1314			0		1							5
GID6688933	Panel 1314			0		1							5
GID6933221	Panel 1314			5		1							5
GID6932540	Panel 1314			0		1							1
GID6933105	Panel 1314			0		1							0
GID6934763	Panel 1314			20		10							10
GID6931353	Panel 1314			10		1							5
GID6932734	Panel 1314			5		1							1
GID6931512	Panel 1314					1							10
GID6938783	Panel 1314			0		1							5
GID6938714	Panel 1314			0		1							1
GID6939498	Panel 1314					1							5
GID6938774	Panel 1314			0		1							1
GID6933192	Panel 1314			40		15							10
GID6931568	Panel 1314			20		1							5
GID6938562	Panel 1314			0		1							5
GID6937035	Panel 1314			0		1							1
GID6939612	Panel 1314					5							10
GID6938054	Panel 1314			10		1							1
GID6936812	Panel 1314			0		1							20
GID6935143	Panel 1314			0		1							0
GID6939267	Panel 1314					1							10
GID6934380	Panel 1314			5		1							5
GID6933204	Panel 1314			5		1							5
GID6938535	Panel 1314			0		1							1
GID6938732	Panel 1314			0		15							1
GID6861833	Panel 1314			0		1							1
GID6863755	Panel 1314					5							15
GID6936230	Panel 1314			0		1							1
GID6934920	Panel 1314			10		1							5
GID6931614	Panel 1314			0		1							1
GID6938713	Panel 1314			0		1							5
GID6933774	Panel 1314			0		1							10
GID6938973	Panel 1314			0		1							0
GID6931374	Panel 1314					1							1
GID6938886	Panel 1314			0		5							1
GID6935676	Panel 1314			60		1							10
GID6935684	Panel 1314			0		5							1
GID6936221	Panel 1314			5		1							5
GID6933282	Panel 1314			10		1							5
GID6861897	Panel 1314			80		1							1
GID6932110	Panel 1314			0		1							1
GID6936532	Panel 1314			0		1							5
GID6932009	Panel 1314			0		1							0
GID6738294	Panel 1314					1							5
GID6934570	Panel 1314			40		20							10
GID6933369	Panel 1314			40		20							5
GID6934335	Panel 1314			0		1							1
GID6933262	Panel 1314			0		1							0
GID6938531	Panel 1314			0		1							5
GID6939791	Panel 1314					1							1
GID6862807	Panel 1314			0		1							5
GID6934851	Panel 1314			0		1							1
GID6938209	Panel 1314			0		1							0
GID6932961	Panel 1314					10							0
GID6936559	Panel 1314			0		1							1
GID6934491	Panel 1314					1							15
GID6933187	Panel 1314			40		1							10
GID6939718	Panel 1314					20							10
GID6933385	Panel 1314			10		1							10
GID6937321	Panel 1314			10		1							0
GID6936792	Panel 1314			0		5							0
GID6689556	Panel 1314			0		1							1
GID6936457	Panel 1314			5		10							5
GID6937512	Panel 1314			0		1							1
GID6863915	Panel 1314					5							10
GID6938888	Panel 1314			0		20							5
GID6939460	Panel 1314					1							1
GID6934035	Panel 1314			0		1							5
GID6937092	Panel 1314			40		5							1
GID6936147	Panel 1314			0		1							15
GID6937507	Panel 1314					1							1
GID6938142	Panel 1314			60		10							10
GID6935450	Panel 1314			0		1							0
GID6937511	Panel 1314					1							1
GID6939127	Panel 1314					1							10
GID6934699	Panel 1314			10		1							10
GID6939838	Panel 1314			0		15							10
GID6939187	Panel 1314					1							1
GID6862474	Panel 1314			10		15							5
GID6862028	Panel 1314			0		1							1
GID6934907	Panel 1314			0		20							10
GID6938891	Panel 1314			0		15							5
GID6937509	Panel 1314					1							1
GID6931889	Panel 1314			0		1							1
GID6936526	Panel 1314			0		1							5
GID6939904	Panel 1314			0		15							15
GID6939839	Panel 1314			0		5							15
GID6938934	Panel 1314			0		1							1
GID6936896	Panel 1314			0		1							1
GID6932911	Panel 1314			40		1							5
GID6932185	Panel 1314			0		10							1
GID6939496	Panel 1314					1							5
GID6939490	Panel 1314					1							1
GID6931608	Panel 1314			10		1							1
GID6934982	Panel 1314					5							10
GID6689268	Panel 1314			0		30							5
GID6939840	Panel 1314					15							10
GID6931675	Panel 1314			40		1							5
GID6932080	Panel 1314			0		1							0
GID6939896	Panel 1314			20		1							1
GID6939489	Panel 1314					1							5
GID6938947	Panel 1314			0		1							1
GID6931781	Panel 1314			0		15							5
GID6939837	Panel 1314			0		20							10
GID6936974	Panel 1314			0		1							10
GID6934973	Panel 1314			5		20							15
GID6939483	Panel 1314					1							10
GID6933929	Panel 1314			0		1							5
GID6931645	Panel 1314			0		1							10
GID6938851	Panel 1314			0		1							1
GID6861967	Panel 1314			0		1							10
GID6936144	Panel 1314			20		5							10
GID6936273	Panel 1314			60		5							5
GID6861663	Panel 1314			10		30							5
GID6938585	Panel 1314			0		10							10
GID6933384	Panel 1314			0		1							5
GID6939595	Panel 1314					10							20
GID6939670	Panel 1314					1							5
GID6939098	Panel 1314					15							10
GID6938415	Panel 1314			10		5							0
GID6938070	Panel 1314			10		5							5
GID6939669	Panel 1314					1							1
GID6863598	Panel 1314					1							10
GID6937384	Panel 1314			0		15							15
GID6938658	Panel 1314			10		1							5
GID6934009	Panel 1314					1							10
GID6934342	Panel 1314					1							10
GID6933564	Panel 1314			0		1							5
GID6935205	Panel 1314			10		1							1
GID6931516	Panel 1314			0		1							5
GID6935273	Panel 1314			0		1							5
GID6935987	Panel 1314			0		1							10
GID6935268	Panel 1314					20							15
GID6932403	Panel 1314			0		1							15
GID6934311	Panel 1314			0		1							10
GID6932512	Panel 1314					1							5
GID6937400	Panel 1314			5		10							1
GID6939181	Panel 1314					1							10
GID6938691	Panel 1314			0		20							10
GID6934362	Panel 1314			5		10							5
GID6931531	Panel 1314			0		1							5
GID6938726	Panel 1314			10		20							5
GID6939623	Panel 1314					10							5
GID6931663	Panel 1314			20		1							0
GID6936536	Panel 1314			0		1							5
GID6933145	Panel 1314			0		1							5
GID6938933	Panel 1314			0		1							5
GID6933126	Panel 1314			0		1							1
GID6939945	Panel 1314			0		15							20
GID6939672	Panel 1314					1							5
GID6862058	Panel 1314			0		1							5
GID6939304	Panel 1314					1							10
GID6934132	Panel 1314					15							10
GID6934134	Panel 1314			0		20							15
GID6939755	Panel 1314					15							1
GID6939089	Panel 1314					1							10
GID6935757	Panel 1314					1							0
GID6933996	Panel 1314			0		1							1
GID6935972	Panel 1314			20		1							5
GID6933530	Panel 1314			0		15							5
GID6934116	Panel 1314					1							15
GID6939305	Panel 1314					1							10
GID6934031	Panel 1314			20		20							10
GID6934117	Panel 1314			10		1							20
GID6861787	Panel 1314			10		10							15
GID6939637	Panel 1314					15							10
GID6933728	Panel 1314			0		1							5
GID6937284	Panel 1314			0		20							10
GID6936696	Panel 1314			40		1							5
GID6932500	Panel 1314			0		1							0
GID6933661	Panel 1314			20		1							10
GID6932356	Panel 1314			0		1							20
GID6689482	Panel 1314			40		1							5
GID6688916	Panel 1314			0		1							15
GID6937398	Panel 1314			10		1							1
GID6938863	Panel 1314			0		1							1
GID6932429	Panel 1314			0		1							5
GID6932320	Panel 1314			0		1							1
GID6935817	Panel 1314			0		1							5
GID6932970	Panel 1314			0		1							0
GID6933222	Panel 1314			20		10							5
GID6932597	Panel 1314			0		1							15
GID6932287	Panel 1314			0		1							10
GID6933665	Panel 1314			40		10							10
GID6862787	Panel 1314					10							15
GID6935819	Panel 1314			5		10							5
GID6939676	Panel 1314					1							1
GID6935282	Panel 1314			0		1							10
GID6937396	Panel 1314			0		10							5
GID6935848	Panel 1314			0		10							5
GID6936106	Panel 1314			0		10							10
GID6936478	Panel 1314			0		1							5
GID6932513	Panel 1314					1							5
GID6935815	Panel 1314			40		15							10
GID6936355	Panel 1314			0		1							5
GID6935818	Panel 1314			5		5							5
GID6932398	Panel 1314			0		20							10
GID6935159	Panel 1314					1							1
GID6939593	Panel 1314					15							20
GID6939259	Panel 1314					20							15
GID6931644	Panel 1314			40		1							5
GID6932489	Panel 1314			40		20							5
GID6934141	Panel 1314			0		5							5
GID6938912	Panel 1314			0		1							15
GID6939667	Panel 1314					1							5
GID6933296	Panel 1314			10		10							5
GID6939666	Panel 1314					1							5
GID6932249	Panel 1314			20		1							1
GID6932505	Panel 1314			0		10							1
GID6932401	Panel 1314			20		5							5
GID6688949	Panel 1314			0		1							5
GID6739327	Panel 1314					1							1
GID6938285	Panel 1314			20		1							5
GID6938280	Panel 1314			10		1							5
GID6864073	Panel 1314					1							0
GID6939024	Panel 1314					1							5
GID6933872	Panel 1314			10		1							1
GID6863533	Panel 1314			0		1							0
GID6937862	Panel 1314			0		1							1
GID6937859	Panel 1314			10		1							1
GID6938098	Panel 1314					1							5
GID6932631	Panel 1314			20		5							5
GID6933509	Panel 1314			5		1							10
GID6937596	Panel 1314			0		1							1
GID6935963	Panel 1314			0		1							1
GID6938072	Panel 1314			20		1							5
GID6937870	Panel 1314					1							1
GID6934807	Panel 1314					1							1
GID6935856	Panel 1314			0		1							1
GID6933400	Panel 1314			20		1							5
GID6937856	Panel 1314			0		1							1
GID6934667	Panel 1314			0		1							5
GID6937860	Panel 1314			0		1							1
GID6933511	Panel 1314			5		1							10
GID6933507	Panel 1314			5		1							15
GID6937867	Panel 1314			0		1							5
GID6862002	Panel 1314			0		1							5
GID6932619	Panel 1314			5		1							5
GID6933863	Panel 1314			0		1							1
GID6934881	Panel 1314			0		1							5
GID6933172	Panel 1314			5		1							1
GID6935291	Panel 1314					1							1
GID6937857	Panel 1314			0		1							1
GID6935075	Panel 1314			0		10							1
GID6932463	Panel 1314					1							5
GID6935965	Panel 1314					1							1
GID6939204	Panel 1314					1							1
GID6933962	Panel 1314			10		1							5
GID6933392	Panel 1314			0		1							5
GID6935436	Panel 1314			0		1							0
GID6932458	Panel 1314			0		1							5
GID6936098	Panel 1314			0		1							10
GID6939919	Panel 1314			0		1							1
GID6937556	Panel 1314			0		1							5
GID6934165	Panel 1314			0		1							5
GID6933583	Panel 1314			5		1							15
GID6934956	Panel 1314			20		10							1
GID6933606	Panel 1314			10		1							5
GID6934427	Panel 1314			0		1							10
GID6938484	Panel 1314			0		1							1
GID6934177	Panel 1314					1							10
GID6933309	Panel 1314			0		1							5
GID6934656	Panel 1314			20		1							15
GID6937864	Panel 1314			0		1							1
GID6935866	Panel 1314			0		1							1
GID6933864	Panel 1314			5		1							5
GID6939203	Panel 1314					1							5
GID6933471	Panel 1314			0		1							1
GID6937850	Panel 1314			0		1							1
GID6864003	Panel 1314					1							1
GID6933399	Panel 1314			5		1							5
GID6934167	Panel 1314			0		1							0
GID6937638	Panel 1314			0		1							1
GID6934657	Panel 1314					1							15
GID6935926	Panel 1314			0		1							5
GID6939343	Panel 1314					1							5
GID6933177	Panel 1314			20		1							10
GID6933422	Panel 1314			5		1							5
GID6937863	Panel 1314			0		1							1
GID6933960	Panel 1314					1							5
GID6935931	Panel 1314			0		1							1
GID6934183	Panel 1314					1							5
GID6938837	Panel 1314			0		1							1
GID6934689	Panel 1314			10		1							10
GID6939412	Panel 1314					1							1
GID6932358	Panel 1314			0		1							10
GID6931587	Panel 1314			5		1							1
GID6933959	Panel 1314			0		1							20
GID6939407	Panel 1314					1							5
GID6939205	Panel 1314					1							1
GID6934425	Panel 1314			0		1							1
GID6939864	Panel 1314					1							5
GID6935925	Panel 1314			0		1							5
GID6933497	Panel 1314			0		1							5
GID6939715	Panel 1314					1							5
GID6738276	Panel 1314					1							0
GID6935597	Panel 1314			20		1							1
GID6937591	Panel 1314					1							5
GID6936439	Panel 1314			20		5							5
GID6936441	Panel 1314			5		5							10
GID6936111	Panel 1314			0		1							5
GID6937034	Panel 1314			5		1							1
GID6936438	Panel 1314			5		5							5
GID6935951	Panel 1314			0		1							0
GID6933491	Panel 1314			0		1							10
GID6934889	Panel 1314			0		1							5
GID6863991	Panel 1314					1							1
GID6932507	Panel 1314					1							1
GID6933866	Panel 1314			0		1							1
GID6939769	Panel 1314					10							1
GID6933475	Panel 1314			0		1							1
GID6939941	Panel 1314			0		1							5
GID6933237	Panel 1314			0		1							10
GID6931840	Panel 1314					1							1
GID6939712	Panel 1314					1							10
GID6939033	Panel 1314					1							10
GID6937895	Panel 1314			80		1							1
GID6932534	Panel 1314			0		1							5
GID6934340	Panel 1314			0		1							5
GID6935656	Panel 1314			5		1							5
GID6934248	Panel 1314			0		1							15
GID6934721	Panel 1314			5		1							5
GID6939733	Panel 1314					1							10
GID6938483	Panel 1314			0		1							1
GID6933201	Panel 1314			20		1							10
GID6936087	Panel 1314			0		1							5
GID6939771	Panel 1314					1							1
GID6939426	Panel 1314					1							1
GID6937564	Panel 1314					20							1
GID6939120	Panel 1314					1							10
GID6934974	Panel 1314			0		5							5
GID6932730	Panel 1314			10		1							1
GID6934056	Panel 1314			20		1							0
GID6931426	Panel 1314			20		1							5
GID6932347	Panel 1314			0		1							1
GID6939366	Panel 1314					1							1
GID6931343	Panel 1314			10		1							1
GID6931346	Panel 1314					1							5
GID6939714	Panel 1314					1							5
GID6934466	Panel 1314			40		1							10
GID6931506	Panel 1314			80		1							5
GID6938834	Panel 1314			0		1							5
GID6939687	Panel 1314					1							1
GID6935657	Panel 1314			0		1							5
GID6935968	Panel 1314			0		1							1
GID6933227	Panel 1314			5		1							5
GID6934202	Panel 1314			0		1							5
GID6939367	Panel 1314					1							10
GID6934005	Panel 1314			0		1							20
GID6933579	Panel 1314			10		1							20
GID6935650	Panel 1314			10		1							5
GID6935652	Panel 1314					1							5
GID6934762	Panel 1314			0		1							10
GID6937555	Panel 1314					1							1
GID6935867	Panel 1314			0		1							10
GID6939938	Panel 1314			0		1							1
GID6933957	Panel 1314			20		1							20
GID6939600	Panel 1314					1							10
GID6863993	Panel 1314					1							1
GID6933425	Panel 1314			20		1							1
GID6939377	Panel 1314					1							5
GID6931304	Panel 1314			0		1							5
GID6933182	Panel 1314			10		1							10
GID6738267	Panel 1314					1							0
GID6931301	Panel 1314			0		1							1
GID6933226	Panel 1314			0		1							5
GID6935639	Panel 1314					1							5
GID6933963	Panel 1314			0		1							5
GID6933876	Panel 1314			0		1							1
GID6938828	Panel 1314			0		1							1
GID6939525	Panel 1314					1							5
GID6935993	Panel 1314			0		1							1
GID6938573	Panel 1314			0		1							1
GID6939261	Panel 1314					10							20
GID6933261	Panel 1314			0		1							0
GID6931519	Panel 1314			60		1							1
GID6932074	Panel 1314			0		1							0
GID6935248	Panel 1314			5		1							1
GID6939116	Panel 1314					5							5
GID6863300	Panel 1314			0		1							5
GID6935264	Panel 1314			0		1							1
GID6739372	Panel 1314					1							0
GID6935744	Panel 1314			0		1							1
GID6933877	Panel 1314			0		1							1
GID6934140	Panel 1314			0		5							20
GID6931515	Panel 1314			60		1							5
GID6931327	Panel 1314			10		1							5
GID6935992	Panel 1314			0		1							1
GID6934505	Panel 1314			40		1							5
GID6937551	Panel 1314			0		15							5
GID6934954	Panel 1314			0		1							10
GID6932285	Panel 1314			10		1							5
GID6934611	Panel 1314			10		1							5
GID6931520	Panel 1314			60		15							5
GID6935998	Panel 1314			20		1							1
GID6739382	Panel 1314					1							0
GID6937552	Panel 1314			0		5							1
GID6932931	Panel 1314			10		15							1
GID6939270	Panel 1314					1							10
GID6935737	Panel 1314			20		15							5
GID6933562	Panel 1314			0		1							5
GID6934780	Panel 1314			40		15							15
GID6863318	Panel 1314			0		1							1
GID6933186	Panel 1314			0		1							5
GID6936116	Panel 1314			5		1							5
GID6933449	Panel 1314			10		1							0
GID6934543	Panel 1314			0		1							5
GID6938530	Panel 1314					1							1
GID6936533	Panel 1314			5		1							5
GID6936523	Panel 1314			0		1							5
GID6933732	Panel 1314			0		1							5
GID6934634	Panel 1314			0		1							1
GID6738302	Panel 1314					1							1
GID6939334	Panel 1314					1							10
GID6933418	Panel 1314			0		1							5
GID6939432	Panel 1314					1							5
GID6934658	Panel 1314					1							5
GID6933760	Panel 1314			20		1							1
GID6933443	Panel 1314			0		1							1
GID6939102	Panel 1314					1							1
GID6936881	Panel 1314			40		1							5
GID6934375	Panel 1314			0		15							5
GID6936020	Panel 1314			80		1							1
GID6932430	Panel 1314			40		1							10
GID6651069	Panel 1314					1							5
GID6933104	Panel 1314			0		1							0
GID6939078	Panel 1314					1							10
GID6931300	Panel 1314			0		1							1
GID6934131	Panel 1314					1							15
GID6938938	Panel 1314			0		1							1
GID6933771	Panel 1314			20		1
GID6937866	Panel 1314			0		1							1
GID6934566	Panel 1314			80		1							10
GID6932132	Panel 1314			0		1							1
GID6932731	Panel 1314			0		1							5
GID6688880	Panel 1314			0		1							1
GID6862771	Panel 1314					10							5
GID6933191	Panel 1314			40		20							20
GID6936002	Panel 1314			0		1
GID6937922	Panel 1314			5		1							1
GID6933391	Panel 1314			5		1							5
GID6931453	Panel 1314			0		10							1
GID6932418	Panel 1314			10		15							1
GID6863491	Panel 1314			0		1							0
GID6935952	Panel 1314					10							5
GID6933476	Panel 1314			0		1							1
GID6939428	Panel 1314					1							5
GID6936142	Panel 1314			60		10							5
GID6939516	Panel 1314					10							15
GID6939644	Panel 1314					1							15
GID6936595	Panel 1314			0		1							1
GID6935465	Panel 1314			0		1							5
GID6939818	Panel 1314					1							5
GID6932411	Panel 1314			5		1							1
GID6862015	Panel 1314			5		1							5
GID6936157	Panel 1314			5		1							10
GID6935215	Panel 1314			0		1							1
GID6933301	Panel 1314			5		1							5
GID6939648	Panel 1314					1							15
GID6934553	Panel 1314			5		1							5
GID6936492	Panel 1314			0		1							0
GID6938803	Panel 1314			0		1							1
GID6936529	Panel 1314			5		1							5
GID6939335	Panel 1314					1							15
GID6936162	Panel 1314			10		1							10
GID6863517	Panel 1314			0		1							5
GID6939168	Panel 1314					1							5
GID6863567	Panel 1314					10							10
GID6934878	Panel 1314					1							5
GID6936530	Panel 1314			5		1							5
GID6935788	Panel 1314			0		1							0
GID6937939	Panel 1314			0		15							1
GID6935930	Panel 1314			0		15							5
GID6937088	Panel 1314					10							5
GID6933188	Panel 1314			20		1							5
GID6935239	Panel 1314			0		1							1
GID6936362	Panel 1314			10		1							5
GID6938027	Panel 1314			0		1							5
GID6939917	Panel 1314			0		30							10
GID6938749	Panel 1314			0		1							5
GID6939427	Panel 1314					1							1
GID6933445	Panel 1314			5		1							5
GID6934386	Panel 1314			10		1							1
GID6933477	Panel 1314			0		1							1
GID6863412	Panel 1314			0		1							1
GID6937070	Panel 1314					1							5
GID6936052	Panel 1314			0		1							5
GID6935721	Panel 1314			0		1							1
GID6938628	Panel 1314			0		10							5
GID6935786	Panel 1314			0		1							0
GID6931606	Panel 1314			10		1							5
GID6939842	Panel 1314					10							15
GID6939466	Panel 1314					1							10
GID6934433	Panel 1314			40		1							15
GID6934955	Panel 1314			0		1							5
GID6936795	Panel 1314			0		5							0
GID6933373	Panel 1314			20		15							5
GID6933627	Panel 1314			0		1							5
GID6939251	Panel 1314					1							10
GID6939789	Panel 1314					1							1
GID6939929	Panel 1314			0		15							10
GID6936148	Panel 1314			0		1							10
GID6932999	Panel 1314			10		5							1
GID6934010	Panel 1314					1							5
GID6934953	Panel 1314			0		10							5
GID6933629	Panel 1314			20		1							15
GID6939177	Panel 1314					1							10
GID6935880	Panel 1314			20		15							5
GID6939577	Panel 1314					1							5
GID6934398	Panel 1314			0		1							5
GID6939899	Panel 1314			10		15							5
GID6938864	Panel 1314			0		1							1
GID6938802	Panel 1314			0		20							5
GID6938728	Panel 1314			20		1							10
GID6863861	Panel 1314					1							10
GID6935973	Panel 1314					1							1
GID6936286	Panel 1314			40		1							5
GID6863396	Panel 1314			0		1							10
GID6935028	Panel 1314			0		10							10
GID6939301	Panel 1314					1							10
GID6934014	Panel 1314					5							1
GID6934114	Panel 1314			10		15							20
GID6931630	Panel 1314			40		5							1
GID6933622	Panel 1314			0		1							5
GID6931485	Panel 1314			5		1							1
GID6935970	Panel 1314			0		1							0
GID6937748	Panel 1314			10		1							1
GID6934387	Panel 1314			20		1							10
GID6935086	Panel 1314			0		1							1
GID6939902	Panel 1314			0		10							10
GID6938671	Panel 1314			0		15							5
GID6938799	Panel 1314			0		1							5
GID6933323	Panel 1314			0		1							5
GID6939900	Panel 1314			0		10							10
GID6933747	Panel 1314			5		10							1
GID6933610	Panel 1314			5		10							15
GID6939176	Panel 1314					1							5
GID6939903	Panel 1314			0		15							10
GID6936054	Panel 1314			0		1							1
GID6935689	Panel 1314			20		1							0
GID6933163	Panel 1314			0		1							1
GID6933618	Panel 1314			5		1							10
GID6862457	Panel 1314			5		1							15
GID6938855	Panel 1314			0		20							5
GID6939673	Panel 1314					1							1
GID6939174	Panel 1314					5							5
GID6939303	Panel 1314					1							1
GID6935036	Panel 1314			0		1							5
GID6937810	Panel 1314					15							10
GID6939180	Panel 1314					1							1
GID6936466	Panel 1314			5		1							10
GID6934008	Panel 1314			5		1							10
GID6934006	Panel 1314			40		1							10
GID6936921	Panel 1314			5		5							5
GID6939528	Panel 1314					5							10
GID6935759	Panel 1314			0		5							5
GID6937136	Panel 1314			0		10							5
GID6939182	Panel 1314					1							5
GID6935896	Panel 1314			0		20							1
GID6935773	Panel 1314			0		1							20
GID6931729	Panel 1314			0		5							1
GID6935871	Panel 1314					20							5
GID6934151	Panel 1314					1							5
GID6939671	Panel 1314					1							5
GID6862365	Panel 1314			5		1							5
GID6935245	Panel 1314			0		1							1
GID6936496	Panel 1314			0		1							1
GID6936094	Panel 1314			0		1							10
GID6933223	Panel 1314			40		30							5
GID6933127	Panel 1314			0		1							5
GID6933178	Panel 1314			10		1							5
GID6935821	Panel 1314					1							5
GID6932860	Panel 1314			20		1							1
GID6933932	Panel 1314			0		1							15
GID6936614	Panel 1314			0		1							1
GID6931730	Panel 1314			0		1							5
GID6934038	Panel 1314					5							10
GID6936383	Panel 1314			20		5							5
GID6935255	Panel 1314			10		1							5
GID6937215	Panel 1314					1							0
GID6935251	Panel 1314			10		1							0
GID6933005	Panel 1314			0		1							1
GID6936440	Panel 1314			20		5							5
GID6932193	Panel 1314			20		15							5
GID6938099	Panel 1314					1							5
GID6932621	Panel 1314			0		1							5
GID6931728	Panel 1314			0		5							0
GID6933601	Panel 1314			40		1							15
GID6934229	Panel 1314			40		15							5
GID6934403	Panel 1314			0		1							15
GID6933250	Panel 1314			0		1							1
GID6931754	Panel 1314			0		1							1
GID6863290	Panel 1314			0		1							5
GID6938550	Panel 1314					1							1
GID6936475	Panel 1314			0		1							5
GID6938551	Panel 1314			5		1							0
GID6932729	Panel 1314			0		1							1
GID6932636	Panel 1314			60		10							15
GID6935832	Panel 1314			40		1							1
GID6931368	Panel 1314			10		1							5
GID6938334	Panel 1314			40		1							1
GID6935583	Panel 1314			60		10							20
GID6937854	Panel 1314			0		1							1
GID6932355	Panel 1314			20		30							10
GID6933666	Panel 1314			40		1							15
GID6569128	Panel 1314			0		1							5
GID6931814	Panel 1314					1							1
GID6937493	Panel 1314					1							1
GID6935422	Panel 1314			5		1							5
GID6937679	Panel 1314			0		1							1
GID6931463	Panel 1314			0		1							1
GID6934629	Panel 1314			0		1							5
GID6935274	Panel 1314			0		1							10
GID6937491	Panel 1314					1							5
GID6936437	Panel 1314			40		10							5
GID6932577	Panel 1314			20		1							1
GID6932622	Panel 1314					1							5
GID6936467	Panel 1314			0		1							5
GID6936493	Panel 1314			0		1							1
GID6933659	Panel 1314			40		1							15
GID6862314	Panel 1314			0		1							1
GID6938141	Panel 1314			60		10							10
GID6931852	Panel 1314			10		1							5
GID6935879	Panel 1314			20		10							5
GID6933179	Panel 1314			60		1							5
GID6935249	Panel 1314			5		1							0
GID6861915	Panel 1314			40		5							10
GID6936770	Panel 1314			10		20							20
GID6938411	Panel 1314			10		15							1
GID6938866	Panel 1314					1							1
GID6934788	Panel 1314					1							1
GID6934301	Panel 1314			0		1							1
GID6934313	Panel 1314			0		1							10
GID6934109	Panel 1314			40		1							10
GID6931369	Panel 1314			0		1							0
GID6932161	Panel 1314			0		1							5
GID6937550	Panel 1314					20							5
GID6934547	Panel 1314					1							5
GID6934286	Panel 1314			0		1							1
GID6861781	Panel 1314			40		1							5
GID6932168	Panel 1314			20		1							1
GID6936788	Panel 1314			0		15							0
GID6935237	Panel 1314			0		1							0
GID6938839	Panel 1314			0		1							0
GID6935855	Panel 1314					15							5
GID6938438	Panel 1314			10		1							1
GID6863544	Panel 1314					1							0
GID6937750	Panel 1314			40		1							1
GID6931677	Panel 1314			20		20							1
GID6863500	Panel 1314			0		1							1
GID6934338	Panel 1314			0		1							0
GID6936939	Panel 1314			0		1							5
GID6938827	Panel 1314			0		1							1
GID6861890	Panel 1314			60		1							5
GID6934223	Panel 1314			0		1							1
GID6934102	Panel 1314					1
GID6937494	Panel 1314			0		1							5
GID6936143	Panel 1314			40		5							5
GID6935861	Panel 1314			0		1							10
GID6935577	Panel 1314					10							10
GID6938841	Panel 1314			0		1							1
GID6935830	Panel 1314					1							1
GID6934256	Panel 1314			40		15							10
GID6934046	Panel 1314					1							1
GID6861862	Panel 1314					1							5
GID6934300	Panel 1314			0		10							1
GID6937874	Panel 1314			40		1							1
GID6937853	Panel 1314			0		1							1
GID6932459	Panel 1314			0		1							1
GID6936089	Panel 1314					5							5
GID6938842	Panel 1314			0		1							1
GID6935247	Panel 1314			5		1							1
GID6863204	Panel 1314			5		1							0
GID6936058	Panel 1314			0		1							5
GID6933892	Panel 1314			10		1							5
GID6862975	Panel 1314			60		20							15
GID6932511	Panel 1314			20		1							15
GID6931698	Panel 1314			40		1							5
GID6938555	Panel 1314					1							1
GID6932701	Panel 1314					1							10
GID6936223	Panel 1314			0		1							5
GID6938275	Panel 1314					1							0
GID6938702	Panel 1314			0		1							5
GID6932932	Panel 1314			20		15							1
GID6935816	Panel 1314			40		10							5
GID6934080	Panel 1314			40		1							1
GID6931822	Panel 1314			10		1							0
GID6932516	Panel 1314			20		1							1
GID6938124	Panel 1314			60		20							5
GID6932436	Panel 1314			20		15							5
GID6932997	Panel 1314					5							0
GID6938324	Panel 1314			20		1							1
GID6935824	Panel 1314					1							1
GID6933147	Panel 1314			20		1							1
GID6937553	Panel 1314			20		5							10
GID6931476	Panel 1314			0		15							1
GID6936024	Panel 1314			20		15							5
GID6936474	Panel 1314			5		1							5
GID6932000	Panel 1314					1							1
GID6934272	Panel 1314			40		30							15
GID6932576	Panel 1314					1							5
GID6934234	Panel 1314					1							5
GID6938770	Panel 1314			0		1							1
GID6931437	Panel 1314					5							1
GID6933804	Panel 1314			5		1							1
GID6933130	Panel 1314					1							1
GID6933598	Panel 1314			20		1							5
GID6933319	Panel 1314			0		1							5
GID6863532	Panel 1314			0		1							0
GID6937557	Panel 1314			0		1							10
GID6934811	Panel 1314			0		1							10
GID6934614	Panel 1314			0		1							1
GID6932722	Panel 1314			0		1							5
GID6937855	Panel 1314			0		1							5
GID6938150	Panel 1314					5							5
GID6935584	Panel 1314					15							15
GID6938333	Panel 1314			0		1							1
GID6932789	Panel 1314			0		1							0
GID6938116	Panel 1314			60		10							5
GID6931590	Panel 1314			5		1							5
GID6932413	Panel 1314			20		1							1
GID6932716	Panel 1314			0		1							5
GID6938149	Panel 1314			80		10							1
GID6933823	Panel 1314			40		1							5
GID6931358	Panel 1314					1							5
GID6933166	Panel 1314			0		1							1
GID6861779	Panel 1314			60		10							5
GID6938554	Panel 1314			20		1							5
GID6933280	Panel 1314			5		1							15
GID6936969	Panel 1314			5		1							1
GID6936933	Panel 1314					1							1
GID6934155	Panel 1314			0		1							10
GID6932658	Panel 1314			40		5							1
GID6937457	Panel 1314			0		1							5
GID6932308	Panel 1314			0		1							0
GID6938818	Panel 1314			20		1							1
GID6863168	Panel 1314					15							5
GID6933643	Panel 1314			10		1							5
GID6931482	Panel 1314			20		1							1
GID6862370	Panel 1314			0		1							1
GID6933190	Panel 1314			80		30							20
GID6933246	Panel 1314			0		1							10
GID6934786	Panel 1314			40		1							15
GID6936366	Panel 1314			5		1							10
GID6935906	Panel 1314			0		10							5
GID6934233	Panel 1314			10		1							5
GID6937680	Panel 1314			0		1							1
GID6936469	Panel 1314			10		1							5
GID6936091	Panel 1314					5							10
GID6931367	Panel 1314					1							5
GID6933396	Panel 1314			0		1							15
GID6936102	Panel 1314			0		1							5
GID6932388	Panel 1314			0		1							1
GID6934091	Panel 1314					1							5
GID6934227	Panel 1314			10		1							5
GID6861263	Panel 1314			0		1							5
GID6934245	Panel 1314			0		1							0
GID6938937	Panel 1314			0		1							1
GID6935253	Panel 1314					1							1
GID6935633	Panel 1314			20		1							5
GID6861633	Panel 1314			0		10							1
GID6934287	Panel 1314			0		1							10
GID6934482	Panel 1314			0		1							5
GID6932747	Panel 1314					1							5
GID6861919	Panel 1314					1							20
GID6938021	Panel 1314			20		1							1
GID6933420	Panel 1314			0		1							5
GID6932772	Panel 1314			20		1							1
GID6932181	Panel 1314			20		1							0
GID6936485	Panel 1314			0		1							5
GID6936572	Panel 1314			20		1							5
GID6934561	Panel 1314			20		1							1
GID6933462	Panel 1314			10		1							15
GID6932959	Panel 1314			20		20							1
GID6936542	Panel 1314			0		1							1
GID6934723	Panel 1314			5		30							10
GID6939932	Panel 1314			0		15							15
GID6935372	Panel 1314			0		1							1
GID6934816	Panel 1314					1							10
GID6936128	Panel 1314			80		1							5
GID6863371	Panel 1314			20		1							5
GID6932818	Panel 1314			5		1							1
GID6938804	Panel 1314			0		1							1
GID6938152	Panel 1314			80		10							1
GID6931845	Panel 1314			80		20							5
GID6933545	Panel 1314			0		1							5
GID6937754	Panel 1314			20		1							1
GID6936095	Panel 1314			20		1							5
GID6933397	Panel 1314			10		1							10
GID6932126	Panel 1314			0		1							10
GID6933631	Panel 1314			5		1							5
GID6938840	Panel 1314			0		1							1
GID6861823	Panel 1314			10		10							10
GID6938429	Panel 1314			5		5							1
GID6935883	Panel 1314			10		10							5
GID6936543	Panel 1314			0		1							5
GID6935986	Panel 1314					1							5
GID6935634	Panel 1314			0		1							5
GID6934094	Panel 1314					1							5
GID6931655	Panel 1314			60		1							1
GID6935826	Panel 1314					1							5
GID6932174	Panel 1314			0		1							1
GID6933633	Panel 1314			10		1							5
GID6931635	Panel 1314			20		1							5
GID6861531	Panel 1314			10		1							1
GID6936049	Panel 1314			0		1							5
GID6932487	Panel 1314			5		1							0
GID6933189	Panel 1314			20		1							10
GID6932756	Panel 1314					1							0
GID6938022	Panel 1314			20		1							5
GID6935994	Panel 1314			0		1							1
GID6935822	Panel 1314			60		1							20
GID6937250	Panel 1314					20							1
GID6931707	Panel 1314			0		1							1
GID6938911	Panel 1314					1							10
GID6932304	Panel 1314					1							1
GID6933508	Panel 1314			5		1							10
GID6931560	Panel 1314			80		1							5
GID6933291	Panel 1314			5		1							5
GID6936076	Panel 1314			10		1							1
GID6933401	Panel 1314			20		1							1
GID6934791	Panel 1314			0		1							5
GID6934567	Panel 1314					10							10
GID6932153	Panel 1314			60		20							10
GID6933781	Panel 1314			0		1							5
GID6935732	Panel 1314			0		20							1
GID6935144	Panel 1314			0		1							0
GID6935948	Panel 1314			0		1							0
GID6938833	Panel 1314			0		1							1
GID6933824	Panel 1314			10		1							10
GID6933313	Panel 1314			20		1							5
GID6934203	Panel 1314			10		1							1
GID6936538	Panel 1314			40		5							1
GID6935947	Panel 1314			0		1							0
GID6934044	Panel 1314			20		1							1
GID6863145	Panel 1314					1							1
GID6931632	Panel 1314			0		1							1
GID6937565	Panel 1314			0		1							1
GID6861480	Panel 1314					1							1
GID6937489	Panel 1314			5		1							1
GID6938320	Panel 1314					1							1
GID6938279	Panel 1314			5		1							5
GID6933184	Panel 1314			10		1							15
GID6935651	Panel 1314			10		1							5
GID6939845	Panel 1314					1							1
GID6932325	Panel 1314			0		1							5
GID6933437	Panel 1314			0		1							5
GID6933230	Panel 1314			20		1							5
GID6931281	Panel 1314					15							15
GID6934113	Panel 1314					1							15
GID6932894	Panel 1314			10		1							5
GID6933453	Panel 1314			0		1							1
GID6936903	Panel 1314			0		1							5
GID6933351	Panel 1314			5		10							5
GID6738288	Panel 1314			0		1							1
GID6933570	Panel 1314			0		1							10
GID6938202	Panel 1314			0		1							1
GID6938304	Panel 1314			0		1							1
GID6936686	Panel 1314			0		10							5
GID6862030	Panel 1314			60		1							1
GID6935823	Panel 1314			40		1							20
GID6934562	Panel 1314			40		1							5
GID6931705	Panel 1314			5		1							5
GID6937486	Panel 1314			5		1							1
GID6934533	Panel 1314			20		1							10
GID6933168	Panel 1314			0		1							5
GID6935359	Panel 1314			0		1							1
GID6931736	Panel 1314			10		1							5
GID6936368	Panel 1314			5		1							1
GID6934774	Panel 1314			10		1							10
GID6933797	Panel 1314			0		1							10
GID6933253	Panel 1314			0		1							1
GID6937831	Panel 1314			0		15							15
GID6931862	Panel 1314					5							10
GID6938395	Panel 1314			10		1							1
GID6933421	Panel 1314			10		1							5
GID6934176	Panel 1314			10		1							1
GID6938147	Panel 1314			80		20							1
GID6932966	Panel 1314					5							0
GID6936381	Panel 1314			40		1							5
GID6933031	Panel 1314			5		1							5
GID6931780	Panel 1314			5		20							5
GID6935246	Panel 1314			5		1							1
GID6936166	Panel 1314			5		1							5
GID6933196	Panel 1314			40		1							10
GID6936326	Panel 1314			20		1							1
GID6932258	Panel 1314					1							5
GID6936073	Panel 1314					1							5
GID6862021	Panel 1314			0		1							0
GID6932583	Panel 1314			40		1							5
GID6862387	Panel 1314			5		1							1
GID6931355	Panel 1314			20		1							5
GID6932535	Panel 1314			0		1							0
GID6862407	Panel 1314			0		1							1
GID6937090	Panel 1314					10							1
GID6934324	Panel 1314			0		1							15
GID6932173	Panel 1314			0		1							1
GID6933764	Panel 1314			40		1							10
GID6936371	Panel 1314			20		1							5
GID6932128	Panel 1314					1							1
GID6938448	Panel 1314					1							1
GID6936336	Panel 1314			40		1							1
GID6936156	Panel 1314			0		1							5
GID6931277	Panel 1314			20		15							5
GID6935916	Panel 1314			0		10							1
GID6936537	Panel 1314			40		10							5
GID6933678	Panel 1314			60		1							15
GID6932510	Panel 1314			10		20							10
GID6935367	Panel 1314			0		1							1
GID6935775	Panel 1314			10		1							5
GID6938868	Panel 1314					1							0
GID6937415	Panel 1314			20		1							1
GID6932281	Panel 1314			20		30							5
GID6938715	Panel 1314			0		1							5
GID6931593	Panel 1314			40		1							1
GID6688934	Panel 1314			0		1							5
GID6862300	Panel 1314					1							5
GID6931420	Panel 1314					1							5
GID6934220	Panel 1314			0		1							1
GID6933310	Panel 1314			10		1							1
GID6932229	Panel 1314			0		20							0
GID6862260	Panel 1314			0		1							1
GID6936367	Panel 1314			10		1							5
GID6933294	Panel 1314			40		1							5
GID6932172	Panel 1314			0		1							1
GID6933164	Panel 1314			0		1							5
GID6935910	Panel 1314			0		1							1
GID6934099	Panel 1314					1							15
GID6935429	Panel 1314			20		1							1
GID6935918	Panel 1314			0		1							5
GID6932311	Panel 1314			0		1							5
GID6933825	Panel 1314			10		1							10
GID6931381	Panel 1314			0		1							5
GID6937923	Panel 1314			0		1							5
GID6931467	Panel 1314			0		1							0
GID6936103	Panel 1314			20		1							10
GID6933454	Panel 1314			5		1							10
GID6936055	Panel 1314			0		1							5
GID6932835	Panel 1314			0		1							5
GID6937313	Panel 1314			60		5							1
GID6935804	Panel 1314					1							1
GID6934364	Panel 1314					15							10
GID6932901	Panel 1314			20		1							5
GID6933817	Panel 1314			40		1							15
GID6932344	Panel 1314			0		1							5
GID6936226	Panel 1314			10		1							1
GID6933206	Panel 1314			20		1							5
GID6935254	Panel 1314			0		1							5
GID6933426	Panel 1314			10		1							5
GID6939881	Panel 1314			0		1							5
GID6932821	Panel 1314			40		1							5
GID6933705	Panel 1314			40		1							10
GID6938153	Panel 1314			80		15							1
GID6933558	Panel 1314			0		1							10
GID6861813	Panel 1314			20		20							5
GID6934408	Panel 1314			0		1							5
GID6933641	Panel 1314			40		1							10
GID6933311	Panel 1314			20		1							1
GID6934475	Panel 1314					1							20
GID6934239	Panel 1314			0		1							5
GID6933427	Panel 1314			10		1							10
GID6932724	Panel 1314			0		1							1
GID6936065	Panel 1314			0		1							10
GID6931517	Panel 1314			80		1							5
GID6933173	Panel 1314			10		10							10
GID6936066	Panel 1314			0		1							5
GID6938630	Panel 1314			0		1							5
GID6934724	Panel 1314			20		15							10
GID6933637	Panel 1314			5		1							15
GID6933451	Panel 1314			5		1							10
GID6933431	Panel 1314			10		1							1
GID6934540	Panel 1314			0		1							10
GID6932693	Panel 1314					1							5
GID6933007	Panel 1314					1							1
GID6934047	Panel 1314			40		1							5
GID6934215	Panel 1314			0		1							1
GID6933409	Panel 1314			5		1							1
GID6935944	Panel 1314			40		15							5
GID6935894	Panel 1314			5		1							5
GID6933599	Panel 1314			20		1							10
GID6861485	Panel 1314			40		1							5
GID6936618	Panel 1314			0		1							5
GID6933171	Panel 1314			5		1							5
GID6934240	Panel 1314			20		1							5
GID6935946	Panel 1314					20							1
GID6938177	Panel 1314			40		1							0
GID6936392	Panel 1314			40		1							5
GID6937749	Panel 1314			40		1							1
GID6933727	Panel 1314			0		1							10
GID6933737	Panel 1314			5		1							1
GID6936575	Panel 1314			0		1							5
GID6933862	Panel 1314			0		1							1
GID6934179	Panel 1314			0		1							1
GID6933989	Panel 1314			0		1							10
GID6937846	Panel 1314			0		1							1
GID6933816	Panel 1314			40		1							20
GID6938547	Panel 1314					1							5
GID6862303	Panel 1314			20		10							10
GID6938450	Panel 1314			10		20							1
GID6938445	Panel 1314					1							1
GID6861690	Panel 1314					15							10
GID6933855	Panel 1314			5		1							10
GID6938348	Panel 1314					1							5
GID6933695	Panel 1314			5		1							1
GID6933854	Panel 1314			5		1							1
GID6933775	Panel 1314			5		1							5
GID7044516	Panel 1415			0	0						0			7
GID7174199	Panel 1415			30	5						5			6.5
GID7171133	Panel 1415			5	0						0			5.5
GID7044472	Panel 1415			0	0						1			8
GID7174346	Panel 1415			0	0						0
GID7178396	Panel 1415			20	0						1			8
GID7170827	Panel 1415			30	0						0			6
GID7174254	Panel 1415			40	10						5
GID7175894	Panel 1415			10	5						15			8
GID7174322	Panel 1415			60	0						0
GID7177675	Panel 1415			40	0						0
GID7178734	Panel 1415			1	0						15			6.5
GID7173521	Panel 1415			20	0						0			8
GID7179803	Panel 1415			0	0						0			5.5
GID7176781	Panel 1415			30	0						1			7.5
GID7178951	Panel 1415			20	0						0
GID7176578	Panel 1415			60	0						0
GID7176750	Panel 1415			0	0						0
GID7176957	Panel 1415			0	10						0
GID7174110	Panel 1415			10	0						0
GID7173529	Panel 1415			0	0						0
GID7177127	Panel 1415			40	0						0			6
GID7175951	Panel 1415			20	0						1			6
GID7173627	Panel 1415			30	0						0
GID7176643	Panel 1415			20	0						0
GID7173451	Panel 1415			10	0						0
GID7177591	Panel 1415			0	0						0			4.5
GID7046482	Panel 1415			20	0						15
GID7173767	Panel 1415			0	15						5			8
GID7173538	Panel 1415			10	0						0
GID7047327	Panel 1415			40	0						0
GID7174797	Panel 1415			40	0						0
GID7045355	Panel 1415			0	10						30
GID7173680	Panel 1415			0	0						0			4
GID7047195	Panel 1415			40	0						0			7
GID7178466	Panel 1415			0	10						0			8
GID7174775	Panel 1415			0	0						15			7.5
GID7047568	Panel 1415			20	0						0			5.5
GID7178936	Panel 1415			30	0						0			6
GID7174339	Panel 1415			0	0						0			6
GID7177559	Panel 1415			10	0						0			6.5
GID7046782	Panel 1415			0	0						0			8
GID7177452	Panel 1415			1	10						60
GID7177413	Panel 1415			20	0						0			6.5
GID7177579	Panel 1415			10	5						10
GID7044515	Panel 1415			40	5						20
GID7176563	Panel 1415			20	0						0			5.5
GID7174600	Panel 1415			20	0						0
GID7174529	Panel 1415			20	0						0			5.5
GID7176357	Panel 1415			50	5						0
GID7174499	Panel 1415			60	0						0
GID7046637	Panel 1415			10	20						30
GID7176093	Panel 1415			20	0						0
GID7176056	Panel 1415			40	5						20
GID7179005	Panel 1415			0	0						0			4
GID7173821	Panel 1415			0	0						0			5
GID7178912	Panel 1415			1	10						30			7
GID7045647	Panel 1415			10	0						5			6.5
GID7173810	Panel 1415			10	0						0
GID7176606	Panel 1415			40	0						0
GID7048427	Panel 1415			5	0						0			8
GID7175914	Panel 1415			5	0						15			8
GID7177562	Panel 1415			10	0						5			8
GID7174343	Panel 1415			0	0						0			5.5
GID7077278	Panel 1415			30	0						0			4.5
GID7174080	Panel 1415			10	0						0
GID7174093	Panel 1415			5	5						15			8
GID7047989	Panel 1415			30	0						0			5.5
GID7174531	Panel 1415			0	0						0
GID7174313	Panel 1415			0	10						0			6.5
GID7047842	Panel 1415			5	5						0
GID7173554	Panel 1415			0	5						30
GID7177796	Panel 1415			30	0						1
GID7176080	Panel 1415			30	0						15
GID7173856	Panel 1415			60	10						5
GID7046789	Panel 1415			0	0						0
GID7047334	Panel 1415			20	0						0
GID7045240	Panel 1415			30	0						0			8
GID7177603	Panel 1415			30	0						0			4.5
GID7171128	Panel 1415			0	0						0			2.5
GID7044586	Panel 1415			20	0						0			6
GID7047597	Panel 1415			0	0						0			5.5
GID7174348	Panel 1415			0	0						0			5.5
GID7174318	Panel 1415			5	0						0
GID7176397	Panel 1415			40	15						0
GID7178641	Panel 1415			1	5						15			4.5
GID7171003	Panel 1415			10	0						1
GID7173510	Panel 1415			10	0						0
GID7174193	Panel 1415			60	5						20
GID7176050	Panel 1415			10	20						40			8
GID7171030	Panel 1415			20	0						0			5.5
GID7048088	Panel 1415			0	0						10
GID7174586	Panel 1415			10	0						0			6
GID7174340	Panel 1415			0	0						0
GID7177736	Panel 1415			5	0						0
GID7174388	Panel 1415			10	0						0
GID7177794	Panel 1415			30	0						1
GID7174117	Panel 1415			20	0						0			5.5
GID7173995	Panel 1415			30	0						1
GID7177042	Panel 1415			5	0						0			5.5
GID7047544	Panel 1415			30	0						0			6.5
GID7047993	Panel 1415			10	0						0			6.5
GID7175743	Panel 1415			0	0						0
GID7178687	Panel 1415			0	0						0			6.5
GID7173992	Panel 1415			20	5						0
GID7173787	Panel 1415			30	0						0
GID7179002	Panel 1415			40	0						0			4
GID7174651	Panel 1415			20	0						0			6.5
GID7174534	Panel 1415			60	0						0			5.5
GID7170646	Panel 1415			10	0						0
GID7173951	Panel 1415			5	0						40
GID7170722	Panel 1415			0	0						0
GID7174565	Panel 1415			20	0						0			6
GID7173686	Panel 1415			5	5						15
GID7177777	Panel 1415			20	0						15			6
GID7175856	Panel 1415			20	0						0			3.5
GID7077328	Panel 1415			0	0						0			6.5
GID7047306	Panel 1415			0	0						15
GID7171143	Panel 1415			10	0						0			6
GID7179220	Panel 1415			30	30						60
GID7175931	Panel 1415			0	0						30
GID7174537	Panel 1415			30	0						0			6.5
GID7176791	Panel 1415			10	0						0
GID7048372	Panel 1415			30	0						0
GID7175920	Panel 1415			20	0						0			6
GID7173511	Panel 1415			20	0						0			6.5
GID7176569	Panel 1415			80	0						0			6
GID7175897	Panel 1415			0	0						0			5.5
GID7170553	Panel 1415			0	10						0
GID7173707	Panel 1415			30	0						0			7
GID7047367	Panel 1415			20	0						1
GID7174640	Panel 1415			30	0						0			6
GID7178791	Panel 1415			40	0						20			8
GID7046099	Panel 1415			5	0						0			4.5
GID7176280	Panel 1415			0	5						0			6.5
GID7174766	Panel 1415			10	0						0			4.5
GID7174504	Panel 1415			40	0						0			4.5
GID7175853	Panel 1415			20	0						0			3.5
GID7173452	Panel 1415			10	0						0			5
GID7173789	Panel 1415			20	0						0
GID7176065	Panel 1415			40	0						1
GID7179839	Panel 1415			30	0						0			4.5
GID7174540	Panel 1415			30	0						0			6
GID7174397	Panel 1415			10	0						0			5
GID7179792	Panel 1415			0	0						0			5.5
GID7175901	Panel 1415			1	0						0			4.5
GID7177420	Panel 1415			1	0						0
GID7174519	Panel 1415			60	0						0			5
GID7179177	Panel 1415			0	5						1			6.5
GID7047937	Panel 1415			30	0						0			6.5
GID7176013	Panel 1415			0	0						5			6.5
GID7179816	Panel 1415			40	0						0
GID7174508	Panel 1415			60	0						0			4.5
GID7177673	Panel 1415			40	0						0			7.5
GID7174522	Panel 1415			20	0						0			8
GID7174535	Panel 1415			30	0						0			4.5
GID7174400	Panel 1415			60	0						0
GID7175977	Panel 1415			30	0						1			6
GID7173643	Panel 1415			0	0						1
GID7046971	Panel 1415			0	0						0
GID7177779	Panel 1415			40	5						15
GID7176016	Panel 1415			0	5						5
GID7174416	Panel 1415			10	0						0
GID7176291	Panel 1415			0	15						5
GID7177375	Panel 1415			0	0						0			6.5
GID7046204	Panel 1415			20	0						0			6.5
GID7047326	Panel 1415			60	0						5
GID7176693	Panel 1415			10	20						0			6.5
GID7174104	Panel 1415			30	0						5			3
GID7175766	Panel 1415			1	0						0
GID7178712	Panel 1415			10	10						0			5.5
GID7177180	Panel 1415			30	15						0
GID7174532	Panel 1415			30	0						0			5.5
GID7176289	Panel 1415			0	5						0			8
GID7077395	Panel 1415			0	0						0
GID7077244	Panel 1415			0	20						20			8
GID7177646	Panel 1415			20	0						5
GID7177569	Panel 1415			20	0						5			8
GID7173766	Panel 1415			0	20						15
GID7178379	Panel 1415			40	10						30
GID7176276	Panel 1415			0	15						0			7.5
GID7176554	Panel 1415			5	0						0			5.5
GID7179813	Panel 1415			5	0						0			8
GID7174524	Panel 1415			60	0						0			5
GID7173782	Panel 1415			20	0						0			4
GID7174530	Panel 1415			40	0						0			5.5
GID7174130	Panel 1415			5	0						0			8
GID7178789	Panel 1415			30	0						15			8
GID7044828	Panel 1415			60	0						0			6
GID7179049	Panel 1415			10	0						5			5
GID7178872	Panel 1415			60	0						0			7
GID7179812	Panel 1415			1	0						0			5
GID7178691	Panel 1415			0	0						0
GID7178822	Panel 1415			40	0						0			5
GID7176637	Panel 1415			40	0						1			8
GID7171077	Panel 1415			5	0						0			5.5
GID7174319	Panel 1415			10	0						0			6
GID7174549	Panel 1415			10	0						0
GID7077404	Panel 1415			20	0						0			4
GID7174094	Panel 1415			0	0						10			8
GID7178891	Panel 1415			20	0						0			4.5
GID7174709	Panel 1415			20	0						0			6.5
GID7047170	Panel 1415			20	0						0			5
GID7174569	Panel 1415			10	0						0			6.5
GID7047316	Panel 1415			10	0						1
GID7179152	Panel 1415			0	0						5			8
GID7047225	Panel 1415			40	0						0			7
GID7179050	Panel 1415			5	0						10
GID7179793	Panel 1415			0	0						0			5.5
GID7177423	Panel 1415			10	0						0
GID7179133	Panel 1415			5	0						30			6
GID7077203	Panel 1415			40	0						0			6.5
GID7171162	Panel 1415			20	0						0			8
GID7176845	Panel 1415			10	0						1
GID7170637	Panel 1415			60	0						40
GID7173967	Panel 1415			20	15						0
GID7177682	Panel 1415			40	10						0
GID7173823	Panel 1415			0	0						0			4
GID7177692	Panel 1415			20	0						0			6.5
GID7047173	Panel 1415			40	0						0
GID7044885	Panel 1415			0	0						0			3.5
GID7173819	Panel 1415			60	0						0
GID7174560	Panel 1415			20	0						0			6.5
GID7176018	Panel 1415			0	0						30			6.5
GID7173972	Panel 1415			10	0						0			4
GID7174107	Panel 1415			20	0						0			5.5
GID7175863	Panel 1415			80	0						0
GID7178612	Panel 1415			0	10						0			8
GID7174113	Panel 1415			40	0						0			6.5
GID7173500	Panel 1415			20	0						0			6.5
GID7170793	Panel 1415			20	0						0
GID7176041	Panel 1415			0	10						15
GID7047297	Panel 1415			0	0						0			5.5
GID7177103	Panel 1415			10	0						0			8
GID7177804	Panel 1415			40	0						0
GID7176416	Panel 1415			5	5						15
GID7047929	Panel 1415			30	20						15			8
GID7044358	Panel 1415			10	5						0
GID7046721	Panel 1415			0	0						0
GID7173764	Panel 1415			0	0						0
GID7177648	Panel 1415			10	0						0
GID7047628	Panel 1415			30	0						30
GID7077229	Panel 1415			20	0						0			6.5
GID7174523	Panel 1415			10	0						0			6
GID7177278	Panel 1415			5	0						30
GID7174520	Panel 1415			40	0						0			5.5
GID7174347	Panel 1415			0	0						0			5
GID7173958	Panel 1415			5	0						30			8
GID7178946	Panel 1415			0	0						0			7
GID7177969	Panel 1415			30	0						0			6.5
GID7179791	Panel 1415			0	0						0			5.5
GID7171243	Panel 1415			40	0						0
GID7175758	Panel 1415			0	0						0			5.5
GID7179800	Panel 1415			0	0						0			8
GID7177634	Panel 1415			1	0						0
GID7178743	Panel 1415			0	0						5
GID7177691	Panel 1415			40	0						0
GID7177797	Panel 1415			40	0						1
GID7174333	Panel 1415			10	0						0			6
GID7170783	Panel 1415			40	0						5
GID7077374	Panel 1415			0	15						0			5.5
GID7170842	Panel 1415			10	0						0
GID7170554	Panel 1415			10	0						0
GID7177168	Panel 1415			40	0						0			6.5
GID7176370	Panel 1415			20	0						0
GID7179153	Panel 1415			30	0						5			8
GID7174658	Panel 1415			10	0						0			7
GID7044689	Panel 1415			0	0						0			6.5
GID7174642	Panel 1415			30	0						0
GID7173599	Panel 1415			5	20						20
GID7047226	Panel 1415			60	0						0
GID7171319	Panel 1415			5	0						0
GID7177922	Panel 1415			10	0						0			5.5
GID7047677	Panel 1415			10	0						5
GID7177017	Panel 1415			1	0						0			6
GID7176087	Panel 1415			0	5						5
GID7174116	Panel 1415			20	0						0			6
GID7178764	Panel 1415			10	0						0			8
GID7177391	Panel 1415			10	0						0			6.5
GID7177285	Panel 1415			5	0						40
GID7176058	Panel 1415			10	1						5			8
GID7077348	Panel 1415			10	0						0			4.5
GID7177105	Panel 1415			0	0						0			4
GID7046190	Panel 1415			20	0						0			6.5
GID7174564	Panel 1415			20	0						0			5.5
GID7178642	Panel 1415			0	0						5			4.5
GID7177020	Panel 1415			0	0						0
GID7173548	Panel 1415			5	15						70
GID7176695	Panel 1415			0	1						0			2
GID7177636	Panel 1415			1	0						0
GID7173495	Panel 1415			5	0						0
GID7175926	Panel 1415			10	0						0			6
GID7174669	Panel 1415			0	0						0			7
GID7175858	Panel 1415			10	0						0			6.5
GID7174493	Panel 1415			30	0						0
GID7174310	Panel 1415			20	0						0			6
GID7174659	Panel 1415			20	0						0			8
GID7179235	Panel 1415			0	0						30			8
GID7177059	Panel 1415			0	0						0
GID7177716	Panel 1415			40	0						15
GID7178369	Panel 1415			60	0						30
GID7047099	Panel 1415			5	0						5			6.5
GID7045307	Panel 1415			5	10						50
GID7177245	Panel 1415			40	0						15
GID7171098	Panel 1415			5	0						0			2.5
GID7173450	Panel 1415			5	0						0
GID7077200	Panel 1415			30	0						0			6
GID7044573	Panel 1415			0	0						0			7
GID7177107	Panel 1415			40	0						0			6
GID7176731	Panel 1415			40	0						5			8
GID7171132	Panel 1415			5	0						0			4
GID7177067	Panel 1415			30	20						0
GID7174551	Panel 1415			20	0						40
GID7175803	Panel 1415			60	0						0
GID7047344	Panel 1415			80	0						30
GID7177185	Panel 1415			20	15						0			8
GID7176008	Panel 1415			20	5						40
GID7171129	Panel 1415			5	0						0			4
GID7077228	Panel 1415			20	0						0			6
GID7175877	Panel 1415			20	0						0			6.5
GID7177415	Panel 1415			10	0						0			6.5
GID7177409	Panel 1415			20	0						0			5.5
GID7176109	Panel 1415			20	0						5
GID7177087	Panel 1415			40	0						0
GID7178679	Panel 1415			0	0						15			8
GID7177834	Panel 1415			20	0						0
GID7176522	Panel 1415			40	0						0			6
GID7176680	Panel 1415			0	0						0
GID7176944	Panel 1415			0	5						0			8
GID7174109	Panel 1415			20	0						0			6
GID7077160	Panel 1415			40	0						0			7
GID7047309	Panel 1415			0	0						1
GID7176817	Panel 1415			60	0						1
GID7177683	Panel 1415			60	15						0
GID7170850	Panel 1415			40	0						0
GID7177458	Panel 1415			1	10						70
GID7047421	Panel 1415			0	0						5
GID7179245	Panel 1415			30	0						0			6
GID7176996	Panel 1415			80	0						0
GID7045042	Panel 1415			0	0						40
GID7177772	Panel 1415			10	0						0			5.5
GID7176293	Panel 1415			0	5						1
GID7044814	Panel 1415			40	0						0			6.5
GID7178742	Panel 1415			0	0						0			2.5
GID7047177	Panel 1415			5	0						0			5.5
GID7177565	Panel 1415			10	0						0
GID7177874	Panel 1415			1	0						1			6.5
GID7176170	Panel 1415			1	30						15
GID7178878	Panel 1415			40	0						0
GID7177702	Panel 1415			30	0						0			6.5
GID7175852	Panel 1415			30	0						0			3.5
GID7173515	Panel 1415			10	0						0			6.5
GID7174599	Panel 1415			30	0						1
GID7170741	Panel 1415			20	0						0
GID7173817	Panel 1415			0	0						0
GID7174575	Panel 1415			30	0						1
GID7048441	Panel 1415			6	0						1			6.5
GID7179794	Panel 1415			0	0						0			8
GID7173806	Panel 1415			40	0						1
GID7174566	Panel 1415			20	0						0			5.5
GID7046166	Panel 1415			0	0						0
GID7046492	Panel 1415			20	0						5
GID7179063	Panel 1415			0	0						5			4.5
GID7177681	Panel 1415			60	0						5
GID7173497	Panel 1415			5	0						0
GID7177934	Panel 1415			0	10						70
GID7175859	Panel 1415			10	0						0			4.5
GID7174190	Panel 1415			30	5						5
GID7047543	Panel 1415			30	0						0			6.5
GID7177432	Panel 1415			10	0						0			6.5
GID7170869	Panel 1415			60	5						0
GID7173820	Panel 1415			10	0						0
GID7174652	Panel 1415			20	20						0
GID7174559	Panel 1415			20	0						0			6.5
GID7045116	Panel 1415			0	0						20			8
GID7046514	Panel 1415			0	0						0			4
GID7171285	Panel 1415			40	0						0			6
GID7178594	Panel 1415			0	0						0			5.5
GID7044886	Panel 1415			0	0						0			3.5
GID7077242	Panel 1415			1	0						0			8
GID7178598	Panel 1415			0	0						0			4.5
GID7046687	Panel 1415			10	0						0
GID7077407	Panel 1415			30	0						0			8
GID7177609	Panel 1415			40	0						0
GID7177630	Panel 1415			20	10						50
GID7176054	Panel 1415			20	15						30
GID7178551	Panel 1415			0	0						0			3.5
GID7176774	Panel 1415			20	0						5			6
GID7077458	Panel 1415			5	0						0			7
GID7077202	Panel 1415			30	0						0			6.5
GID7177749	Panel 1415			0	0						0			5.5
GID7173499	Panel 1415			20	0						0			5.5
GID7176640	Panel 1415			5	5						0			6.5
GID7077414	Panel 1415			0	0						0			6.5
GID7170773	Panel 1415			20	0						0			4
GID7176411	Panel 1415			1	0						20			8
GID7177555	Panel 1415			40	20						40
GID7173426	Panel 1415			30	0						0			6
GID7176778	Panel 1415			40	0						1			6.5
GID7173690	Panel 1415			30	0						0			5.5
GID7179240	Panel 1415			0	0						1			8
GID7173535	Panel 1415			30	0						0
GID7047612	Panel 1415			30	0						0			6
GID7177352	Panel 1415			20	0						0			4
GID7176668	Panel 1415			0	0						0			4.5
GID7179228	Panel 1415			0	0						0			7
GID7178815	Panel 1415			60	0						0
GID7046659	Panel 1415			60	0						0
GID7179252	Panel 1415			30	15									5.5
GID7173824	Panel 1415			40	0						0
GID7171242	Panel 1415			20	0						0			6
GID7176320	Panel 1415			5	0						0			6.5
GID7179085	Panel 1415			20	0						15			8
GID7175855	Panel 1415			20	0						0			3.5
GID7170917	Panel 1415			30	0						0
GID7177573	Panel 1415			0	0						0
GID7174316	Panel 1415			40	20						0
GID7176609	Panel 1415			20	5						0			8
GID7177376	Panel 1415			0	0						0			6.5
GID7178464	Panel 1415			10	5						0			8
GID7176045	Panel 1415			30	5						50
GID7178596	Panel 1415			0	0						0			5
GID7177286	Panel 1415			5	10						40
GID7173425	Panel 1415			40	0						0
GID7173851	Panel 1415			60	0						0			6.5
GID7174653	Panel 1415			10	0						0			6
GID7177566	Panel 1415			10	0						0
GID7045691	Panel 1415			0	0						0
GID7177643	Panel 1415			0	0						0
GID7077443	Panel 1415			40	0						15			7
GID7045112	Panel 1415			1	15						20			8
GID7177433	Panel 1415			30	0						0			6.5
GID7174521	Panel 1415			10	0						0			5.5
GID7177621	Panel 1415			0	0						10
GID7179253	Panel 1415			40	15						0			5.5
GID7044812	Panel 1415			10	0						0			5
GID7177558	Panel 1415			10	0						20			8
GID7176353	Panel 1415			0	0						0			8
GID7174806	Panel 1415			80	0						0
GID7046132	Panel 1415			40	0						5
GID7177651	Panel 1415			20	0						0			4.5
GID7177274	Panel 1415			10	0						40
GID7047575	Panel 1415			40	0						0
GID7175876	Panel 1415			30	0						0
GID7047943	Panel 1415			20	0						0			6
GID7178382	Panel 1415			10	0						5			6.5
GID7175809	Panel 1415			0	0						0			7
GID7176014	Panel 1415			0	0						20			8
GID7177404	Panel 1415			40	0						0
GID7045298	Panel 1415			0	0						0
GID7177575	Panel 1415			60	5						15
GID7174587	Panel 1415			30	10						15			8
GID7174708	Panel 1415			20	0						0			6
GID7179238	Panel 1415			0	0						1			8
GID7175816	Panel 1415			0	0						20
GID7176626	Panel 1415			20	0						0			6.5
GID7174404	Panel 1415			10	0						0			5.5
GID7174159	Panel 1415			0	0						0			6.5
GID7044766	Panel 1415			0	5						0			6.5
GID7176617	Panel 1415			10	0						0			6.5
GID7177540	Panel 1415			0	0						0			6.5
GID7179062	Panel 1415			0	0						15			6
GID7174393	Panel 1415			5	0						0			5
GID7045143	Panel 1415			0	0						15			7.5
GID7179061	Panel 1415			0	0						0			5.5
GID7176443	Panel 1415			10	0						0			7.5
GID7176663	Panel 1415			0	0						0
GID7177669	Panel 1415			20	0						0			8
GID7174433	Panel 1415			60	5						0
GID7178839	Panel 1415			0	5						0			6.5
GID7047541	Panel 1415			20	0						0			6.5
GID7174267	Panel 1415			10	0						15			8
GID7170792	Panel 1415			0	0						0
GID7177823	Panel 1415			40	5						0
GID7176049	Panel 1415			10	15						60
GID7044583	Panel 1415			0	0						0			5.5
GID7175994	Panel 1415			60	0						1
GID7174702	Panel 1415			40	10						0			5.5
GID7177015	Panel 1415			0	0						0
GID7176633	Panel 1415			10	0						30
GID7170999	Panel 1415			20	0						0			6.5
GID7178310	Panel 1415			0	0						0
GID7178768	Panel 1415			0	10						1			4
GID7174491	Panel 1415			20	0						0
GID7179242	Panel 1415			30	0						0			5.5
GID7176060	Panel 1415			60	5						1
GID7176775	Panel 1415			40	0						0			8
GID7179805	Panel 1415			30	0						0			6.5
GID7047539	Panel 1415			40	0						0
GID7178692	Panel 1415			1	0						0			6.5
GID7170743	Panel 1415			20	0						0
GID7177165	Panel 1415			60	0						0			6.5
GID7176110	Panel 1415			30	0						5			6.5
GID7174650	Panel 1415			20	5						0			7
GID7175799	Panel 1415			5	0						0
GID7178834	Panel 1415			0	0						0			6
GID7174281	Panel 1415			0	0						5			6
GID7177089	Panel 1415			20	0						0			6.5
GID7173646	Panel 1415			40	0						40
GID7176635	Panel 1415			5	0						0			6
GID7174601	Panel 1415			40	0						0
GID7174420	Panel 1415			20	0						0			6.5
GID7179246	Panel 1415			40	0						0			5.5
GID7177104	Panel 1415			10	0						0
GID7178677	Panel 1415			0	0						30
GID7177809	Panel 1415			40	0						0
GID7176718	Panel 1415			5	1						0
GID7174165	Panel 1415			0	0						1			8
GID7176036	Panel 1415			0	15						50
GID7174357	Panel 1415			20	0						0			6.5
GID7179114	Panel 1415			5	0						15			5.5
GID7178794	Panel 1415			40	0						15			8
GID7174399	Panel 1415			20	0						0			5.5
GID7178281	Panel 1415			40	15						30
GID7174342	Panel 1415			0	0						0			5.5
GID7177649	Panel 1415			0	0						0
GID7177284	Panel 1415			5	0						40
GID7176284	Panel 1415			0	5						1			8
GID7171325	Panel 1415			30	0						0			4
GID7173671	Panel 1415			20	5						20
GID7177407	Panel 1415			40	0						0
GID7176773	Panel 1415			20	0						5			6.5
GID7048206	Panel 1415			0	0						0
GID7045243	Panel 1415			0	0						0			8
GID7178680	Panel 1415			0	0						20			8
GID7178423	Panel 1415			40	0						0
GID7174571	Panel 1415			10	0						5			6.5
GID7174550	Panel 1415			10	0						0			3.5
GID7174105	Panel 1415			20	0						0			6.5
GID7174516	Panel 1415			40	0						0
GID7177677	Panel 1415			60	0						0
GID7178650	Panel 1415			0	10						10			8
GID7174422	Panel 1415			20	0						0			6
GID7177962	Panel 1415			60	0						0
GID7174312	Panel 1415			0	0						0			6.5
GID7173991	Panel 1415			20	5						0
GID7174125	Panel 1415			40	0						0
GID7176410	Panel 1415			1	20						10			8
GID7176414	Panel 1415			1	15						10			8
GID7176175	Panel 1415			10	0						1			7
GID7178393	Panel 1415			10	0						5			8
GID7174572	Panel 1415			20	0						0			6.5
GID7175978	Panel 1415			40	0						0			5.5
GID7176039	Panel 1415			0	15						60
GID7176604	Panel 1415			40	0						0			6
GID7177238	Panel 1415			20	10						5
GID7174431	Panel 1415			60	0						0
GID7176412	Panel 1415			10	5						15
GID7174590	Panel 1415			20	0						0			3.5
GID7047113	Panel 1415			40	0						0
GID7174699	Panel 1415			40	0						0
GID7178651	Panel 1415			0	10						5			8
GID7047542	Panel 1415			30	0						0			6.5
GID7045044	Panel 1415			0	0						15			7
GID7178424	Panel 1415			60	0						1
GID7047673	Panel 1415			30	0						40
GID7177970	Panel 1415			60	0						0
GID7173475	Panel 1415			0	0						0
GID7178370	Panel 1415			60	10						40
GID7175993	Panel 1415			10	0						1			6
GID7045772	Panel 1415			10	0						0
GID7176965	Panel 1415			0	0						0
GID7176407	Panel 1415			1	10						15			8
GID7176796	Panel 1415			50	30						0
GID7175976	Panel 1415			30	20						15
GID7173536	Panel 1415			30	0						0			5.5
GID7176035	Panel 1415			0	5						30
GID7178353	Panel 1415			0	5						15			8
GID7174320	Panel 1415			0	0						0			7
GID7177696	Panel 1415			60	0						0
GID7048055	Panel 1415			1	0						0
GID7174412	Panel 1415			40	0						0			6
GID7174570	Panel 1415			10	0						0			6
GID7176854	Panel 1415			10	5						0			6.5
GID7178820	Panel 1415			30	0						0
GID7174563	Panel 1415			20	0						0			6
GID7177084	Panel 1415			30	0						0
GID7047320	Panel 1415			30	0						1
GID7179251	Panel 1415			30	10						0			6
GID7179249	Panel 1415			30	0						0			5.5
GID7045945	Panel 1415			0	0						0			4.5
GID7177410	Panel 1415			0	0						5			7.5
GID7174418	Panel 1415			20	0						0			7
GID7174585	Panel 1415			10	0						0			5.5
GID7173530	Panel 1415			5	0						1
GID7177563	Panel 1415			10	0						5			8
GID7178783	Panel 1415			60	0						10			3
GID7177545	Panel 1415			0	0
GID7176565	Panel 1415			0	0						0			6
GID7177389	Panel 1415			10	0						0			6
GID7173494	Panel 1415			5	0						0			5.5
GID7174561	Panel 1415			5	5						0			6
GID7176648	Panel 1415			20	0						0			5.5
GID7048153	Panel 1415			0	0						0			7.5
GID7174419	Panel 1415			10	0						0			6
GID7176031	Panel 1415			0	10						20			8
GID7173723	Panel 1415			5	0						0			6
GID7177198	Panel 1415			0	0						5
GID7176067	Panel 1415			80	0
GID7174314	Panel 1415			0	0						0			6.5
GID7176691	Panel 1415			20	30						0
GID7176603	Panel 1415			0	0						0			6.5
GID7178554	Panel 1415			0	0						30			3.5
GID7178584	Panel 1415			0	10						0			6.5
GID7045797	Panel 1415			0	0						1
GID7177601	Panel 1415			10	0						0			6
GID7047843	Panel 1415			10	10						0			8
GID7175768	Panel 1415			30	0						0
GID7177128	Panel 1415			30	0						0			5.5
GID7178937	Panel 1415			40	0						0			5.5
GID7179241	Panel 1415			0	0						5			7.5
GID7170971	Panel 1415			10	0						0			4.5
GID7173975	Panel 1415			0	10						0
GID7178773	Panel 1415			0	20						30
GID7178862	Panel 1415			60	10						0			6.5
GID7179231	Panel 1415			0	0						40			6.5
GID7179248	Panel 1415			30	0						0			5.5
GID7176374	Panel 1415			60	15						15			8
GID7177703	Panel 1415			40	0						0
GID7178865	Panel 1415			80	0						0			6
GID7177160	Panel 1415			60	0						0
GID7176843	Panel 1415			20	0						0
GID7046872	Panel 1415			40	0						0			6.5
GID7174592	Panel 1415			40	0						0
GID7174657	Panel 1415			10	0						0			6.5
GID7176847	Panel 1415			10	0						5
GID7176780	Panel 1415			20	0						0
GID7179799	Panel 1415			0	0						0			5.5
GID7176114	Panel 1415			30	0						0
GID7179797	Panel 1415			0	0						0			6
GID7173534	Panel 1415			10	0						1			6
GID7173854	Panel 1415			30	5						40
GID7174140	Panel 1415			10	0						0			8
GID7170673	Panel 1415			40	0						0			5
GID7174593	Panel 1415			20	0						0			6.5
GID7170946	Panel 1415			5	0						0
GID7178348	Panel 1415			0	10						20			8
GID7178871	Panel 1415			20	0						0			5.5
GID7177398	Panel 1415			5	0						60
GID7177167	Panel 1415			40	0						0			6.5
GID7174090	Panel 1415			10	0						0
GID7170964	Panel 1415			1	0						0
GID7170552	Panel 1415			30	0						0
GID7179172	Panel 1415			0	15						0
GID7177557	Panel 1415			5	0						0			8
GID7174562	Panel 1415			10	0						0			6
GID7178727	Panel 1415			0	0						0			3
GID7047746	Panel 1415			30	0						5
GID7176009	Panel 1415			10	5						30			7.5
GID7046382	Panel 1415			30	0						0			5.5
GID7174421	Panel 1415			20	0						0			6.5
GID7176513	Panel 1415			0	0						0			6
GID7179176	Panel 1415			1	10						0			5.5
GID7177281	Panel 1415			5	0						20
GID7177435	Panel 1415			20	0						0			6.5
GID7046661	Panel 1415			60	0						0
GID7077415	Panel 1415			0	0						0			6.5
GID7177570	Panel 1415			10	0						0			8
GID7077532	Panel 1415			30	0						0
GID7047310	Panel 1415			60	0						0
GID7177666	Panel 1415			30	0						0			8
GID7047362	Panel 1415			0	5						5
GID7176094	Panel 1415			0	0						5
GID7178870	Panel 1415			20	0						0
GID7047560	Panel 1415			10	0						0			5.5
GID7174701	Panel 1415			30	0						0			7.5
GID7176015	Panel 1415			0	0						15
GID7174398	Panel 1415			20	0						0			5.5
GID7176751	Panel 1415			0	0						0			7.5
GID7173875	Panel 1415			20	30						5
GID7178785	Panel 1415			40	0						0			2.5
GID7048003	Panel 1415			60	0						5
GID7179810	Panel 1415			40	0						0
GID7046542	Panel 1415			40	10						40
GID7176430	Panel 1415			80	0						10
GID7176779	Panel 1415			20	0						0			7.5
GID7175930	Panel 1415			0	0						0			6.5
GID7177130	Panel 1415			30	0						0			6.5
GID7177872	Panel 1415			10	0						5			6.5
GID7176645	Panel 1415			1	0						80
GID7170988	Panel 1415			10	0						0			6
GID7174502	Panel 1415			60	0						0
GID7179807	Panel 1415			40	0						0			5.5
GID7178623	Panel 1415			40	0						0
GID7173683	Panel 1415			20	0						0
GID7046177	Panel 1415			5	0						0
GID7176011	Panel 1415			10	5						30
GID7178833	Panel 1415			10	0						0			6
GID7048174	Panel 1415			0	0						20
GID7177120	Panel 1415			60	0						0
GID7178731	Panel 1415			0	0						0			6.5
GID7177698	Panel 1415			20	0						0
GID7077425	Panel 1415			40	0						0			5.5
GID7047352	Panel 1415			80	0						40
GID7044811	Panel 1415			1	0						0			3
GID7174156	Panel 1415			0	0						0			8
GID7048124	Panel 1415			30	0						0
GID7177019	Panel 1415			0	0						0			6
GID7174271	Panel 1415			5	0						0			8
GID7171118	Panel 1415			20	0						0			4
GID7175997	Panel 1415			60	5						1			8
GID7178837	Panel 1415			0	0						0			5.5
GID7170916	Panel 1415			30	0						0
GID7176409	Panel 1415			0	10						5			8
GID7177690	Panel 1415			40	0						15
GID7173922	Panel 1415			0	0						0			6.5
GID7174704	Panel 1415			30	5						0			6
GID7173812	Panel 1415			40	0						0
GID7176542	Panel 1415			20	0						0			6
GID7046696	Panel 1415			40	0						0
GID7178769	Panel 1415			0	0						15			8
GID7174349	Panel 1415			0	0						1			4.5
GID7177580	Panel 1415			10	0						15
GID7176456	Panel 1415			20	0						0
GID7046378	Panel 1415			5	0						0			5.5
GID7179806	Panel 1415			20	0						0			6
GID7176183	Panel 1415			5	5						15			8
GID7177034	Panel 1415			10	0						0			6.5
GID7178798	Panel 1415			1	0						0			5.5
GID7174718	Panel 1415			20	0						0			6.5
GID7077417	Panel 1415			0	0						0			6.5
GID7176611	Panel 1415			0	10						0			7.5
GID7174406	Panel 1415			30	0						0			6
GID7176106	Panel 1415			60	0						1
GID7170960	Panel 1415			20	0						0
GID7177161	Panel 1415			0	0						0
GID7174805	Panel 1415			60	0						0
GID7175851	Panel 1415			30	0						0			3.5
GID7177980	Panel 1415			80	0						0
GID7177875	Panel 1415			5	0						5			6.5
GID7171164	Panel 1415			20	0						0			6
GID7178525	Panel 1415			30	5						0			3
GID7176042	Panel 1415			10	5						20
GID7044548	Panel 1415			40	0						5
GID7171094	Panel 1415			0	0						0			2.5
GID7178454	Panel 1415			20	0						0			2.5
GID7173722	Panel 1415			0	0						0			5
GID7179031	Panel 1415			10	0						40			8
GID7174533	Panel 1415			40	0						0			5.5
GID7174707	Panel 1415			10	10						0			6
GID7175811	Panel 1415			5	0						0			6
GID7170972	Panel 1415			10	0						0			6.5
GID7048227	Panel 1415			30	0						5			6.5
GID7179119	Panel 1415			5	0						20			5.5
GID7177131	Panel 1415			40	0						0
GID7176610	Panel 1415			20	15						0			8
GID7175892	Panel 1415			40	0						0
GID7174803	Panel 1415			30	0						0			6
GID7174804	Panel 1415			40	0						0			6.5
GID7173831	Panel 1415			20	0						0			5
GID7048000	Panel 1415			40	0						10
GID7047578	Panel 1415			30	0						0
GID7173575	Panel 1415			40	0						1
GID7047854	Panel 1415			10	0						0			6.5
GID7176304	Panel 1415			30	10						10
GID7178886	Panel 1415			10	0						0			6
GID7046698	Panel 1415			40	15						0
GID7174417	Panel 1415			10	0						0			8
GID7176839	Panel 1415			5	10						20
GID7048215	Panel 1415			40	0						0
GID7044800	Panel 1415			20	0						0			4.5
GID7174518	Panel 1415			40	0						0
GID7177745	Panel 1415			0	0						0			4.5
GID7176852	Panel 1415			20	0						1			8
GID7175990	Panel 1415			30	0						0			5
GID7176029	Panel 1415			0	15						30
GID7047479	Panel 1415			0	0						0			5.5
GID7176278	Panel 1415			0	5						0			6.5
GID7174131	Panel 1415			30	0						0			5.5
GID7170705	Panel 1415			10	0						0
GID7171172	Panel 1415			40	0						0			6.5
GID7176555	Panel 1415			30	0						0
GID7176271	Panel 1415			0	10						0			8
GID7176074	Panel 1415			30	0						0
GID7175837	Panel 1415			0	0						0			2
GID7045950	Panel 1415			5	0						0			8
GID7046110	Panel 1415			5	0						20
GID7177479	Panel 1415			5	5						40
GID7179042	Panel 1415			0	0						5			6
GID7170723	Panel 1415			0	0						0			6
GID7170695	Panel 1415			0	0						0
GID7177390	Panel 1415			20	0						0			6.5
GID7176851	Panel 1415			5	0						0
GID7174576	Panel 1415			40	0						0
GID7044367	Panel 1415			60	0						0			3
GID7178365	Panel 1415			0	0						5
GID7174577	Panel 1415			20	0						1			5
GID7170965	Panel 1415			20	0						0			8
GID7173449	Panel 1415			5	0						0
GID7176002	Panel 1415			60	0						1
GID7178777	Panel 1415			0	0						70
GID7174434	Panel 1415			40	0						0			6
GID7178836	Panel 1415			0	0						0			6
GID7177041	Panel 1415			10	0						0			5.5
GID7177644	Panel 1415			10	10						0
GID7174567	Panel 1415			40	0						0
GID7177100	Panel 1415			20	0						0			6.5
GID7174656	Panel 1415			10	0						0			6.5
GID7174103	Panel 1415			0	0						20			8
GID7176556	Panel 1415			20	0						0			5.5
GID7175864	Panel 1415			30	0						40
GID7047155	Panel 1415			20	0						0			6.5
GID7173673	Panel 1415			20	10						15
GID7174195	Panel 1415			20	5						5			5.5
GID7176279	Panel 1415			20	5						0
GID7177686	Panel 1415			10	20						5
GID7173545	Panel 1415			0	10						30
GID7173910	Panel 1415			60	20						0
GID7174610	Panel 1415			10	0						0			6
GID7046725	Panel 1415			0	0						0
GID7177888	Panel 1415			40	0						0			5.5
GID7176853	Panel 1415			20	5						1
GID7173465	Panel 1415			5	0						0			8
GID7174167	Panel 1415			0	0						0			5.5
GID7045496	Panel 1415			0	10						15
GID7177345	Panel 1415			0	0						15			6.5
GID7178802	Panel 1415			60	0						0			6.5
GID7173818	Panel 1415			60	0						0
GID7176104	Panel 1415			60	0						1			8
GID7177746	Panel 1415			40	0						0
GID7178880	Panel 1415			0	0						0			6.5
GID7046165	Panel 1415			10	0						0			6
GID7047317	Panel 1415			80	0						1
GID7176063	Panel 1415			60	0
GID7047640	Panel 1415			40	0						20
GID7177632	Panel 1415			30	0						0			6
GID7178649	Panel 1415			0	0						20			4
GID7178801	Panel 1415			60	0						0			5.5
GID7046902	Panel 1415			60	0						30
GID7178774	Panel 1415			0	15						15			6
GID7177744	Panel 1415			10	0						0
GID7178805	Panel 1415			40	0						1			4.5
GID7048517	Panel 1415			10	0						0			8
GID7176068	Panel 1415			30	0						0			8
GID7077234	Panel 1415			20	0						0			5.5
GID7176618	Panel 1415			10	0						0			6.5
GID7178541	Panel 1415			20	0						0			4.5
GID7178740	Panel 1415			40	5						0			2.5
GID7176732	Panel 1415			60	0						1			6.5
GID7174485	Panel 1415			30	0						0			5.5
GID7177038	Panel 1415			1	0						0			6
GID7077479	Panel 1415			0	0						0			7
GID7176848	Panel 1415			5	1						5
GID7178835	Panel 1415			0	0						0			5.5
GID7047125	Panel 1415			30	0						0			6
GID7179809	Panel 1415			0	0						0
GID7174396	Panel 1415			5	0						0			6
GID7176027	Panel 1415			0	5						20			8
GID7179073	Panel 1415			5	0						30			6.5
GID7174771	Panel 1415			30	0						0
GID7178526	Panel 1415			40	5						0
GID7177344	Panel 1415			40	0						1
GID7170709	Panel 1415			20	0						0
GID7179131	Panel 1415			5	0						60			8
GID7174351	Panel 1415			0	0						0			4.5
GID7176053	Panel 1415			20	10						30
GID7175819	Panel 1415			10	0						0			6.5
GID7174270	Panel 1415			10	0						5			8
GID7176323	Panel 1415			5	0						0
GID7174208	Panel 1415			60	5						10
GID7177422	Panel 1415			0	0						0
GID7178320	Panel 1415			40	0
GID7177343	Panel 1415			60	0						5
GID7173468	Panel 1415			5	0						10			8
GID7177924	Panel 1415			10	0						0			6
GID7176119	Panel 1415			20	0						1			7
GID7046102	Panel 1415			5	0						0			5.5
GID7177577	Panel 1415			10	0						0
GID7176097	Panel 1415			60	0						1
GID7178787	Panel 1415			30	0						20			8
GID7176743	Panel 1415			0	0						0			6
GID7077457	Panel 1415			20	15						0			8
GID7178676	Panel 1415			0	0						40
GID7170771	Panel 1415			20	0						0			5
GID7170918	Panel 1415			30	0						0			6.5
GID7177684	Panel 1415			60	5						0
GID7175911	Panel 1415			0	0						0			2
GID7177571	Panel 1415			10	0						0			5.5
GID7174568	Panel 1415			30	0						0			6
GID7179181	Panel 1415			40	0						0			5.5
GID7174192	Panel 1415			60	10						40
GID7174015	Panel 1415			30	0						0
GID7177280	Panel 1415			5	0						40
GID7174332	Panel 1415			20	0						0			6
GID7177967	Panel 1415			80	0						0
GID7046654	Panel 1415			20	0						5
GID7045271	Panel 1415			1	0						0			4.5
GID7047639	Panel 1415			40	0						5
GID7173542	Panel 1415			0	0						30
GID7170548	Panel 1415			10	0						0			3
GID7077199	Panel 1415			60	15						0			6
GID7173464	Panel 1415			10	0						1
GID7174115	Panel 1415			20	0						0			6.5
GID7174269	Panel 1415			0	0						0			6.5
GID7170870	Panel 1415			10	0						0
GID7179214	Panel 1415			0	0						0			8
GID7174503	Panel 1415			40	0						0
GID7176052	Panel 1415			30	20						40
GID7179115	Panel 1415			5	0						60			8
GID7177176	Panel 1415			30	15						0
GID7046215	Panel 1415			20	0						0			6.5
GID7178542	Panel 1415			20	0						0			6
GID7174665	Panel 1415			30	0						0			8
GID7176838	Panel 1415			0	5						0			8
GID7179135	Panel 1415			5	0						30			7
GID7170639	Panel 1415			60	0						0
[truncated: 21,348 more rows]

## Sheet: Table S3
Table S3: Statistical analysis of stripe rust phenotyping data in different panels and environments
Panel	Environment	Coefficient of variation	Interquartile Range	Maximum	Mean	Median	Minimum	Range	Skewness	Standard deviation	Standard error of the mean	Variance
Panel 1819	Karnal	104.507	40	90	22.5236	10	0	90	0.90177	23.5387	0.689637	554.073
Panel 1314	Ludhiana	165.471	10	80	10.327	0	0	80	2.12746	17.0882	0.589248	292.006
Panel 1415	Ludhiana	101.365	29	80	19.6676	10	0	80	1.0003	19.9361	0.603294	397.449
Panel 1617	Ludhiana	116.863	10	50	8.011	5	0	50	1.70557	9.36193	0.283435	87.6458
Panel 1718	Ludhiana	110.554	30	80	16.8167	10	0	80	1.13781	18.5915	0.562862	345.643
Panel 1819	Ludhiana	105.32	29	80	17.1878	10	0	80	1.09051	18.1022	0.530131	327.691
Panel 1415	Njoro main season 1	249.255	0	30	1.8956	0	0	30	2.92014	4.72489	0.142982	22.3246
Panel 1516	Njoro main season 1	177.187	5	50	2.35761	0	0	50	3.63532	4.17738	0.127647	17.4505
Panel 1718	Njoro main season 1	100.591	14	60	10.411	10	0	60	1.66743	10.4725	0.317202	109.673
Panel 1819	Njoro main season 1	127.34	15	90	14.7258	5	0	90	2.282	18.7518	0.548919	351.631
Panel 1314	Njoro main season 2	160.104	0	30	3.42674	1	1	29	2.44987	5.48635	0.166025	30.1
Panel 1718	Njoro main season 2	113.839	25	100	21.8287	15	0	100	1.31825	24.8495	0.758254	617.495
Panel 1718A	Njoro off season 1	130.387	15	100	10.5706	5	0	100	1.88379	13.7826	0.148683	189.961
Panel 1819	Njoro off season 1	153.132	10	70	5.94516	0	0	70	2.43445	9.10396	0.266499	82.8821
Panel 1819A	Njoro off season 1	150.137	10	80	6.34089	1	0	80	2.40632	9.52004	0.0991617	90.6312
Panel 1819	Njoro off season 2	155.875	10	60	6.05428	1	0	60	2.34746	9.43709	0.286236	89.0587
Panel 1415	Celaya	231.712	5	100	5.59798	0	0	100	3.01305	12.9712	0.393428	168.252
Panel 1516	El Batan	126.122	5	30	2.74451	1	0	30	1.9196	3.46142	0.104747	11.9814
Panel 1314	Toluca	91.781	4	20	5.00092	5	0	20	1.22156	4.58989	0.139088	21.0671
Panel 1617	Toluca	230.18	1	10	0.800741	0	0	10	2.85017	1.84314	0.0561111	3.39718
Panel 1819	Toluca	457.303	0	30	0.541531	0	0	30	6.14716	2.47644	0.0706689	6.13275
Combined panel	Toluca	183.205	5	30	2.05389	0	0	30	2.42346	3.76282	0.0645698	14.1588
Panel 1415	Seedling	21.6686	1.5	8	6.20016	6.5	2	6	-0.532743	1.34349	0.0534411	1.80496
Panel 1516	Seedling	22.0094	2.5	8	6.49404	6.5	1.5	6.5	-0.622436	1.4293	0.0432922	2.04289
Panel 1617	Seedling	26.7748	2	8	4.9514	5	1	7	-0.0291896	1.32573	0.0405666	1.75755
Panel 1718	Seedling	36.6494	1.5	8	3.83179	3.5	1	7	0.326417	1.40433	0.0426929	1.97214
Panel 1819	Seedling	29.1007	1.5	7.5	3.8061	3.5	1	6.5	0.336289	1.1076	0.0324784	1.22679
Combined panel	Seedling	35.2624	3	8	4.93696	4.5	1	7	0.142232	1.74089	0.0245342	3.03071

## Sheet: Table S4
Table S4: Marker p-values, additive effects and R2 from genome-wide association mapping for stripe rust in different panels and environments
Marker	Chr	Pos	Karnal Panel 1819 p-value	Karnal Panel 1819 Additive effect	Karnal Panel 1819 Marker R2	Ludhiana Panel 1314 p-value	Ludhiana Panel 1314 Additive effect	Ludhiana Panel 1314 Marker R2	Ludhiana Panel 1415 p-value	Ludhiana Panel 1415 Additive effect	Ludhiana Panel 1415 Marker R2	Ludhiana Panel 1617 p-value	Ludhiana Panel 1617 Additive effect	Ludhiana Panel 1617 Marker R2	Ludhiana Panel 1718 p-value	Ludhiana Panel 1718 Additive effect	Ludhiana Panel 1718 Marker R2	Ludhiana Panel 1819 p-value	Ludhiana Panel 1819 Additive effect	Ludhiana Panel 1819 Marker R2	Njoro main season 1 Panel 1415 p-value	Njoro main season 1 Panel 1415 Additive effect	Njoro main season 1 Panel 1415 Marker R2	Njoro main season 1 Panel 1516 p-value	Njoro main season 1 Panel 1516 Additive effect	Njoro main season 1 Panel 1516 Marker R2	Njoro main season 1 Panel 1718 p-value	Njoro main season 1 Panel 1718 Additive effect	Njoro main season 1 Panel 1718 Marker R2	Njoro main season 1 Panel 1819 p-value	Njoro main season 1 Panel 1819 Additive effect	Njoro main season 1 Panel 1819 Marker R2	Njoro main season 2 Panel 1314 p-value	Njoro main season 2 Panel 1314 Additive effect	Njoro main season 2 Panel 1314 Marker R2	Njoro main season 2 Panel 1718 p-value	Njoro main season 2 Panel 1718 Additive effect	Njoro main season 2 Panel 1718 Marker R2	Njoro off season 1 Panel 1819 p-value	Njoro off season 1 Panel 1819 Additive effect	Njoro off season 1 Panel 1819 Marker R2	Njoro off season 2 Panel 1819 p-value	Njoro off season 2 Panel 1819 Additive effect	Njoro off season 2 Panel 1819 Marker R2	Njoro off season 1 Panel 1718A p-value	Njoro off season 1 Panel 1718A Additive effect	Njoro off season 1 Panel 1718A Marker R2	Njoro off season 1 Panel 1819A p-value	Njoro off season 1 Panel 1819A Additive effect
1A_1145442	1A	1145442	0.539	-1.37	0.00137	0.988	-0.11552	3.1546e-05	0.926	0.39461	0.000161				0.188	1.33699	0.00342	0.892	0.13405	0.000254	0.103	-0.583	0.00473	0.266	0.47482	0.00263	0.632	0.68666	0.000938	0.662	0.85529	0.000912	0.187	0.38959	0.00371	0.126	3.13048	0.00432	0.437	0.59605	0.00183	0.722	0.48239	0.000678	0.326388	0.21789	0.000293	0.314082	0.310469
1A_1158042	1A	1158042	0.294	0.96524	0.00271							0.844	-0.33	0.000336	0.345	-0.605	0.00217	0.958	-0.284	9.38e-05				0.928	0.02497	0.000149	0.992	-0.00774	1.66e-05	0.962	0.15592	8.46e-05				0.0805	-2.17	0.00525	0.573	-0.351	0.00123	0.79	-0.0249	0.00049	0.824358	0.0270618	5.06e-05	0.898768	-0.0995371
1A_1158055	1A	1158055																						0.139	-0.602	0.00392																			0.262052	-0.534162	0.000351	0.171242	-0.334616
1A_1232964	1A	1232964																																											0.220767	-1.45592	0.000396	0.95888	0.0269964
1A_1238074	1A	1238074																																											0.211319	1.46839	0.000407	0.976767	-0.013389
1A_1238114	1A	1238114				0.645	0.4444	0.00113																0.139	0.60208	0.00392							0.633	0.12984	0.00101										0.392063	0.315951	0.000245	0.300512	0.172234
1A_1588248	1A	1588248																																											0.731077	0.322523	8.21e-05
1A_1698908	1A	1698908																						0.155	-0.577	0.0037																			0.446866	-0.547972	0.000211	0.181657	-0.221286
1A_1846791	1A	1846791				0.67	0.27525	0.00103																0.155	0.57739	0.0037							0.593	0.19087	0.00115										0.164371	0.193573	0.000473	0.196224	0.226926
1A_1846793	1A	1846793	0.038	-3.2	0.00724	0.00107	-1.7808	0.01786	0.58	0.64025	0.00113	0.903	0.02034	0.000202	0.203	-0.308	0.00326	0.0869	-2.34	0.00541	0.501	0.06359	0.00144	0.252	-0.29	0.00274	0.373	0.52015	0.00202	0.327	-1.47	0.00247	0.767	0.02892	0.00058648	0.852	0.65333	0.000333	0.161	-1.13	0.00404	0.0727	-1.33	0.00546	0.978118	-0.0887308	5.8e-06	0.102806	-0.32381
1A_1989314	1A	1989314	0.0368	-3.17	0.00731	0.00883	-1.724	0.01835	0.59	0.63383	0.0011	0.903	0.02034	0.000202	0.409	-0.176	0.00182	0.0983	-2.25	0.00514	0.914	0.08615	0.000187	0.3	-0.216	0.00239	0.45	0.56479	0.00163	0.327	-1.47	0.00247	0.395	-0.096067	0.00205	0.842	0.80973	0.000357	0.146	-1.16	0.00426	0.0497	-1.38	0.00626	0.966573	0.107585	8.91e-06	0.0661367	-0.313483
1A_2075567	1A	2075567	0.0465	2.85408	0.0068	0.00169	1.41119	0.01665	0.278	-0.971	0.00267	0.946	0.01234	0.000109	0.219	0.09909	0.0031	0.0181	2.75363	0.00891	0.624	-0.164	0.000981	0.454	0.21237	0.00157	0.484	-0.501	0.00148	0.511	0.85078	0.00148	0.34	-0.031355	0.00238	0.901	-0.633	0.000217	0.225	0.54813	0.0033	0.304	0.77803	0.00248	0.762446	-0.307926	7.11e-05	0.215015	0.25447
1A_2099933	1A	2099933																																											0.223474	1.43727	0.000393
1A_2185113	1A	2185113																						0.176	-0.542	0.00345																			0.425536	-0.753365	0.000224	0.167344	-0.185122
1A_2276934	1A	2276934				0.00497	-2.0742	0.01987	0.558	0.69859	0.00121	0.993	0.05261	1.46e-05	0.503	-0.416	0.0014				0.734	-0.062	0.000644	0.643	-0.158	0.000875	0.568	0.38873	0.00115				0.926	-0.080586	0.00016897	0.964	0.35727	7.58e-05							0.795937	-0.207411	5.98e-05	0.398171	-0.174455
1A_2540701	1A	2540701																																											0.31439	0.790747	0.000303	0.378006	-0.0122697
1A_3452684	1A	3452684																																											0.263271	-0.714556	0.00035	0.0918683	-0.208636
1A_3469197	1A	3469197	0.0164	-4.19	0.00911	0.185	-0.61154	0.00437	0.89	-0.352	0.000242	0.249	-0.101	0.00275				0.0227	-3.23	0.0084	0.8	0.15501	0.000466	0.0301	-0.314	0.00698				0.934	0.41164	0.000152	0.394	0.37457	0.00206				0.616	0.06968	0.00107	0.633	-0.428	0.000949	0.512637	0.467368	0.000175	0.868948	-0.00829223
1A_3486021	1A	3486021																																											0.368426	-1.17467	0.000262	0.651025	-0.439831
1A_3613616	1A	3613616	0.018	2.70583	0.00891	0.292	-0.37052	0.00319	0.92	0.33768	0.000174	0.964	0.02721	7.26e-05	0.559	1.01208	0.00119	0.68	0.40945	0.000852	0.121	-0.41	0.0044	0.539	0.13127	0.00123	0.239	0.85635	0.00292	0.841	0.38982	0.000382	0.873	-0.043614	0.00029951	0.0716	2.19649	0.00549	0.822	0.21153	0.000434	0.0332	1.01328	0.0071	0.248141	0.434531	0.000365	0.241665	-0.388256
1A_3776843	1A	3776843	0.0289	-2.92	0.00785	0.255	0.38064	0.00354	0.56	0.77507	0.00121	0.563	-0.309	0.00113				0.126	-1.4	0.00458	0.603	0.14241	0.00105							0.372	-0.942	0.00219	0.818	0.11918	0.00044336				0.465	-0.335	0.00169	0.0683	-0.93	0.00559	0.121102	-0.786897	0.000553	0.90073	0.105016
1A_3793316	1A	3793316																																											0.393391	-0.803193	0.000245
1A_3793335	1A	3793335																																											0.295469	-0.724494	0.00032
1A_3793383	1A	3793383																																											0.334993	-0.5396	0.000287	0.961746	-0.105204
1A_3943497	1A	3943497	0.106	-2.02	0.00497							0.836	-0.0829	0.000353	0.735	-0.738	0.000629	0.423	-1.01	0.0019				0.292	-0.216	0.00245	0.229	-0.87	0.00301	0.852	-0.315	0.000354				0.0949	-1.72	0.0049	0.86	-0.0397	0.000333	0.275	-0.605	0.00269	0.387081	0.00199198	0.000249	0.655552	0.160943
1A_3978918	1A	3978918																																											0.804167	-0.343219	5.71e-05
1A_4159194	1A	4159194	0.649	1.35761	0.000955	0.454	-1.0973	0.00204	0.974	-0.147	5.37e-05							0.789	0.66399	0.000524	0.272	-0.495	0.00271	0.0781	0.42091	0.00507				0.724	0.59688	0.000714	0.0916	0.60114	0.00529				0.397	0.84428	0.00204	0.664	0.43654	0.000851	0.996184	0.0382592	1e-06	0.993785	-0.00405124
1A_4206845	1A	4206845				0.796	-0.56386	0.0005893	0.596	1.41631	0.00107										0.401	0.26254	0.0019	0.329	-0.425	0.00221							0.9	0.13231	0.0002328										0.113463	-0.86285	0.000571	0.153139	-0.0638211
1A_4260312	1A	4260312	0.121	1.90875	0.00467							0.829	-0.0957	0.00037	0.648	0.67029	0.000887	0.503	0.84604	0.00152				0.693	0.14138	0.000728	0.28	0.61701	0.0026	0.842	0.03164	0.000381				0.0616	1.68283	0.00581	0.801	-0.0964	0.00049	0.416	0.53181	0.00183	0.724182	0.237767	8.46e-05	0.0150112	-0.471791
1A_4697598	1A	4697598	0.0366	-3	0.00733							0.574	-0.257	0.0011	0.957	0.08465	8.9e-05	0.308	-1.38	0.00261				0.704	-0.109	0.000696	0.635	-0.516	0.000928	0.886	-0.361	0.000267				0.357	-1.6	0.00214	0.793	-0.254	0.000511	0.381	-0.66	0.00201	0.151655	-0.0471013	0.000494	0.457091	0.212343
1A_4722825	1A	4722825																																											0.582353	0.88585	0.000142
1A_4812400	1A	4812400																																											0.0546734	1.63002	0.000762
1A_4870098	1A	4870098	0.803	0.13846	0.000484													0.202	1.89906	0.00354										0.971	0.02551	6.45e-05							0.955	0.1989	0.000101	0.333	-0.13	0.00229	0.464445	-0.748142	0.000201	0.658861	-0.0720218
1A_4870134	1A	4870134																																											0.518698	1.03142	0.000172
1A_4870143	1A	4870143	0.907	-0.304	0.000215													0.214	-1.99	0.00342										0.982	-0.0505	4.07e-05							0.889	-0.261	0.00026	0.518	0.13919	0.00137	0.513118	0.702662	0.000175	0.749663	0.0520145
1A_4870377	1A	4870377	0.0757	-2.49	0.00571							0.945	0.00764	0.000111	0.387	-0.191	0.00194	0.28	-1.2	0.00282				0.449	0.05386	0.00159	0.253	-0.63	0.00281	0.733	0.05908	0.000686				0.104	-2.2	0.00472	0.364	0.05706	0.00223	0.789	-0.247	0.000494	0.0816045	-0.00961004	0.000657	0.65286	0.20749
1A_5096499	1A	5096499	0.97	-0.233	6.65e-05													0.315	-1.88	0.00255										0.963	0.0148	8.23e-05							0.861	-0.196	0.000332	0.524	0.10761	0.00134	0.524645	0.692045	0.000169	0.739097	0.109955
1A_5100794	1A	5100794	0.97	0.23343	6.65e-05													0.315	1.87946	0.00255										0.963	-0.0148	8.23e-05							0.861	0.19648	0.000332	0.524	-0.108	0.00134	0.524645	-0.692045	0.000169	0.621851	-0.0781547
1A_5155841	1A	5155841	0.97	0.23343	6.65e-05													0.315	1.87946	0.00255										0.963	-0.0148	8.23e-05							0.861	0.19648	0.000332	0.524	-0.108	0.00134	0.517386	-0.709467	0.000173	0.621851	-0.0781547
1A_5326480	1A	5326480																																											0.71809	-0.338822	8.68e-05	0.423702	-0.0326442
1A_5491877	1A	5491877																																											0.57243	0.65364	0.000146
1A_6370170	1A	6370170										0.814	0.01248	0.000407										0.689	-0.122	0.00074
1A_6394480	1A	6394480																																											0.779303	0.266038	6.54e-05	0.284828	0.712918
1A_6394489	1A	6394489																																											0.655545	-0.579488	0.000111	0.403391	-0.0565377
1A_6632531	1A	6632531																																											0.586487	-0.131814	0.00014	0.188117	0.522765
1A_6634507	1A	6634507																																											0.632984	-0.51585	0.00012
1A_6669808	1A	6669808	0.116	2.3426	0.00476	0.93	-0.16585	0.00018652	0.538	0.4438	0.00129	0.94	0.14841	0.000123	0.89	-0.203	0.000239	0.0364	2.17164	0.00735	0.0849	-0.0762	0.00514	0.999	-0.00446	1.78e-06	0.357	0.68522	0.0021	0.997	-0.0271	5.59e-06	0.596	0.01914	0.00115	0.0895	2.84627	0.00503	0.57	-0.00831	0.00124	0.651	0.30111	0.000893	0.220741	-0.170644	0.000396	0.578271	-0.220948
1A_7214024	1A	7214024	0.804	0.70259	0.000481	0.66	0.4289	0.00107	0.315	1.31563	0.00241	0.226	-0.169	0.00294	0.898	-0.158	0.000221	0.864	-0.0216	0.000323	0.335	-0.33	0.00228	0.781	-0.0985	0.000491	0.484	0.60299	0.00148	0.82	-0.479	0.000439	0.963	0.00617	8.28e-05	0.359	0.31797	0.00213	0.491	-0.514	0.00157	0.239	-0.171	0.00298	0.689063	-0.0574596	9.76e-05	0.398772	-0.122496
1A_7274964	1A	7274964	0.917	0.07221	0.000192	0.974	0.17469	6.8543e-05	0.691	0.65646	0.000769	0.608	-0.0992	0.000982	0.37	0.48162	0.00203	0.75	-0.414	0.000635	0.456	-0.265	0.00164	0.879	0.07207	0.000257	0.428	0.65896	0.00173	0.749	-0.442	0.000639	0.771	-0.1517	0.00057341	0.244	0.83825	0.00293	0.215	-0.721	0.0034	0.239	-0.236	0.00298	0.9703	0.0651344	7.9e-06
1A_7277935	1A	7277935																																											0.686414	-0.219707	9.86e-05	0.150358	0.472049
1A_7281143	1A	7281143																																											0.961951	-0.103143	1.02e-05
1A_7285426	1A	7285426																																											0.287365	0.0347856	0.000327	0.630699	0.344947
1A_7285648	1A	7285648																																											0.962387	-0.229069	1e-05
1A_7285649	1A	7285649																																											0.290978	-0.408305	0.000324	0.706923	0.342014
1A_7658855	1A	7658855																						0.161	0.61026	0.00363																			0.435278	-0.136049	0.000218	0.256774	0.482455
1A_7798151	1A	7798151	0.699	-0.878	0.000791							0.742	-0.215	0.000591				0.158	-1.76	0.00409										0.639	0.11905	0.000989							0.254	0.33696	0.00303	0.17	-0.332	0.00369	0.0864718	0.72622	0.000642	0.805211	0.13549
1A_8108530	1A	8108530																																											0.348044	-0.772396	0.000277	0.444854	0.161585
1A_8118239	1A	8118239																																											0.885624	0.097242	3.18e-05
1A_8152172	1A	8152172																																											0.871393	0.00434415	3.61e-05
1A_8295817	1A	8295817	0.426	-0.608	0.00188	0.533	-0.38298	0.00163	0.586	-0.564	0.00111	0.53	0.36719	0.00125	0.487	1.18274	0.00147	0.0767	-1.95	0.00569	0.747	0.19527	0.000608	0.995	0.000276	1.08e-05	0.777	0.03012	0.000515	0.737	-0.573	0.000674	0.932	0.08626	0.00015613	0.618	0.607	0.001	0.583	-0.359	0.00119	0.98	0.09643	4.21e-05	0.835641	-0.141236	4.71e-05	0.86392	-0.139451
1A_8516115	1A	8516115																																											0.881527	0.121802	3.3e-05
1A_8575021	1A	8575021	0.495	-0.895	0.00155													0.129	-1.8	0.00454										0.733	-0.677	0.000685							0.66	-0.362	0.000917	0.941	0.04473	0.000126	0.9025	-0.113644	2.69e-05	0.690105	-0.251286
1A_8612196	1A	8612196	0.317	0.71632	0.00254							0.839	-0.273	0.000346				0.0837	1.88475	0.0055										0.669	0.72126	0.000888							0.597	0.37798	0.00114	0.987	-0.0204	2.72e-05	0.773564	0.208872	6.73e-05	0.840854	0.157645
1A_8633935	1A	8633935																																											0.84002	-0.00858702	4.57e-05
1A_8809696	1A	8809696																																											0.239959	0.822621	0.000374	0.696483	-0.00232102
1A_9104582	1A	9104582	0.543	-0.661	0.00135							0.848	0.25978	0.000327				0.0501	-1.95	0.00664										0.61	-0.764	0.00109							0.581	-0.38	0.0012	0.996	0.00137	8.87e-06	0.893739	-0.00377044	2.94e-05	0.695274	-0.193589
1A_9236468	1A	9236468																																														0.704041	-0.213396
1A_9311959	1A	9311959																																														0.704041	0.213396
1A_9565863	1A	9565863	0.341	1.18944	0.00238	0.922	-0.35408	0.00020879	0.598	0.65662	0.00107	0.755	0.2102	0.000555	0.544	0.91662	0.00124	0.0466	1.70358	0.0068	0.821	-0.157	0.000409	0.867	-0.0372	0.000282	0.641	0.32704	0.000908	9.56e-05	2.05869	0.02066	0.471	0.11005	0.00166	0.0555	-0.942	0.00602	0.00752	0.99554	0.01085	0.00512	0.81145	0.01102	0.58291	0.266293	0.000141	0.749476	0.0112338
1A_9940159	1A	9940159	0.0743	1.71774	0.00575				0.82	0.68706	0.000413	0.877	0.25357	0.000258	0.443	-0.906	0.00166	0.251	0.8287	0.00306	0.925	-0.0972	0.000162	0.893	-0.0353	0.000226	0.35	0.19162	0.00214	0.153	0.96308	0.00415				0.53	0.87886	0.00132	0.0921	0.65508	0.00528	0.0535	1.26301	0.0061	0.337811	0.660702	0.000284	0.938824	0.0904366
1A_9968663	1A	9968663										0.844	0.16155	0.000335										0.743	-0.0231	0.000588																			0.17012	0.585101	0.000464
1A_9973314	1A	9973314							0.667	-0.556	0.000844	0.955	-0.109	9.03e-05							0.0168	0.02812	0.00854
1A_10072236	1A	10072236										0.575	0.11368	0.00109																															0.738081	0.185772	7.96e-05
1A_10132856	1A	10132856				0.104	-0.99063	0.00588	0.793	-0.0073	0.000481	0.879	0.07995	0.000254	0.987	0.1221	2.73e-05				0.2	-0.0118	0.00336	0.121	0.18577	0.00419	0.315	0.5979	0.00236				0.607	0.08221	0.0011	0.635	1.02312	0.000944							0.471849	0.350487	0.000197
1A_10210891	1A	10210891	0.337	-1.16	0.0024	0.199	1.48315	0.00418				0.41	-0.281	0.00176	0.833	-0.384	0.000374	0.0188	-1.18	0.00882				0.0067	-0.0543	0.00998	0.346	-0.314	0.00217	0.111	-1.32	0.00487	0.261	-3.4455e-05	0.00297	0.0965	-2.5	0.00487	0.0274	-0.699	0.00798	0.216	-0.811	0.00318	0.836965	0.161505	4.66e-05
1A_10214692	1A	10214692	0.585	1.05905	0.00118	0.956	0.2617	0.00011591	0.938	-0.18	0.000134	0.994	-0.0491	1.22e-05	0.801	0.12536	0.000452	0.0764	1.84238	0.0057	0.852	-0.142	0.000334	0.298	0.26374	0.0024	0.723	0.16596	0.000661	0.375	1.23643	0.00217	0.907	0.07688	0.00021598	0.438	0.41201	0.00172	0.183	0.80057	0.00375	0.53	0.09832	0.00132	0.501058	-0.497918	0.000181	0.348757	-0.2163
1A_10223986	1A	10223986	0.0362	-2.05	0.00735	0.792	0.60291	0.00060418	0.992	-0.0826	1.73e-05	0.859	-0.102	0.000299	0.688	0.24943	0.000763	0.0143	-1.97	0.00943	0.596	0.24027	0.00108	0.402	-0.24	0.00181	0.254	-0.355	0.0028	0.0749	-1.66	0.00574	0.835	-0.10922	0.00039912	0.562	-1.3	0.0012	0.0144	-1.16	0.0094	0.0307	-1.02	0.00726	0.697212	-0.295845	9.45e-05	0.964488	0.0597812
1A_10423260	1A	10423260	0.0213	-2.1	0.00853	0.79	0.56192	0.00061114	0.998	-0.0605	4.66e-06	0.859	-0.102	0.000299	0.709	0.06611	0.000701	0.0093	-1.99	0.01039	0.596	0.23982	0.00108	0.379	-0.242	0.00193	0.262	-0.333	0.00274	0.0809	-1.63	0.00557	0.747	-0.089323	0.00064511	0.75	-0.717	0.000599	0.0178	-1.14	0.00893	0.0269	-1.02	0.00754	0.643684	-0.296404	0.000115	0.897179	0.0292755
1A_10605061	1A	10605061				0.765	0.50757	0.00069164	0.985	-0.0956	3.15e-05										0.588	0.23525	0.00111										0.853	-0.11698	0.00035042													0.817191	0.10462
1A_10607314	1A	10607314							0.897	0.23357	0.000227										0.321	0.21348	0.00237
1A_10743206	1A	10743206							0.573	-0.326	0.00116	0.455	0.4595	0.00156	0.631	-0.557	0.00094				0.288	-0.113	0.00259	0.276	0.27197	0.00256	0.887	0.03819	0.000244							0.39	-0.528	0.00196							0.491568	0.400965	0.000186
1A_11207645	1A	11207645										0.574	-0.392	0.0011										0.351	-0.137	0.00208																			0.661425	0.04978	0.000108	0.00190708	0.444408
1A_11207693	1A	11207693										0.607	-0.0446	0.000987										0.142	-0.273	0.00388																			0.538952	-0.384813	0.000162
1A_11718307	1A	11718307	0.255	1.5224	0.00302	0.296	-1.512	0.00315	0.665	1.03531	0.000849	0.873	0.26612	0.000269	0.299	-0.861	0.00247	0.316	0.68989	0.00255	0.501	-0.349	0.00144	0.964	-0.0425	7.38e-05	0.453	-0.0821	0.00162	0.293	0.60253	0.00272	0.169	-0.54688	0.00393	0.918	0.14536	0.000178	0.228	0.511	0.00327	0.135	1.03827	0.00417	0.224262	0.350168	0.000392	0.818896	0.22469
1A_11718370	1A	11718370	0.302	-1.52	0.00264	0.279	1.60626	0.0033	0.519	-1.43	0.00136	0.75	-0.406	0.000569	0.444	1.04223	0.00166	0.321	-0.527	0.00251	0.435	0.27841	0.00173	0.964	0.0425	7.38e-05	0.424	0.0394	0.00175	0.398	-0.456	0.00204	0.355	0.45081	0.00229	0.856	-0.23	0.000323	0.252	-0.51	0.00304	0.174	-0.892	0.00364	0.228785	-0.43311	0.000387	0.842988	-0.13814
1A_12092096	1A	12092096																																											0.328565	-0.155597	0.000292	0.708302	-0.175081
1A_12113521	1A	12113521	0.484	1.28337	0.0016	0.371	-1.4121	0.00257	0.565	1.26972	0.00119	0.807	0.35038	0.000423	0.353	-0.858	0.00213	0.629	0.19293	0.00102	0.5	-0.197	0.00144	0.824	-0.0717	0.000384	0.404	0.12652	0.00185	0.533	0.41531	0.00139	0.171	-0.47387	0.0039	0.735	0.19769	0.000639	0.302	0.56809	0.00265	0.17	0.8849	0.00369	0.513176	0.438333	0.000175	0.9571	0.0915812
1A_12130376	1A	12130376				0.83	0.03045	0.00048319	0.158	1.19097	0.00385										0.909	0.09885	0.000198										0.267	0.67546	0.00292										0.332809	0.0690778	0.000288	0.382602	-0.297369
1A_12132120	1A	12132120																																											0.41406	-0.0870762	0.000231	0.653509	0.201918
1A_12142757	1A	12142757	0.887	-0.313	0.000265							0.916	-0.104	0.000174	0.775	0.70728	0.00052	0.615	0.31123	0.00108				0.61	0.14576	0.000982	0.569	0.46649	0.00115	0.881	0.07532	0.000281				0.95	-0.516	0.000108	0.737	-0.188	0.000675	0.463	-0.463	0.0016	0.701065	0.0510434	9.31e-05	0.832609	0.0768033
1A_12192364	1A	12192364																																											0.550252	0.138386	0.000157	0.897844	-0.138261
1A_12219139	1A	12219139																																											0.810372	0.35454	5.51e-05
1A_12502801	1A	12502801	0.438	1.45023	0.00182	0.404	-1.3456	0.00235	0.856	0.23103	0.000322	0.836	0.29625	0.000353	0.644	-0.539	0.000897	0.763	0.33412	0.000599	0.748	-0.16	0.000604	0.845	-0.118	0.000334	0.311	0.21598	0.00239	0.771	0.03767	0.000575	0.435	-0.40336	0.00184	0.577	1.58225	0.00114	0.411	0.43357	0.00197	0.18	0.89378	0.00357	0.292432	-0.356178	0.000322	0.944159	-0.114061
1A_12502888	1A	12502888	0.447	-1.45	0.00178	0.472	1.30675	0.00195	0.705	-0.367	0.000726	0.795	-0.319	0.000453	0.644	0.53946	0.000897	0.718	-0.37	0.000732	0.726	0.15372	0.000666	0.777	0.12704	0.000502	0.311	-0.216	0.00239	0.624	-0.119	0.00104	0.484	0.39943	0.00161	0.577	-1.58	0.00114	0.421	-0.432	0.00191	0.172	-0.874	0.00366	0.365512	0.240042	0.000264	0.966155	0.0555635
1A_12818490	1A	12818490	0.355	-1.54	0.00229							0.745	-0.279	0.000581	0.556	0.59071	0.0012	0.676	-0.394	0.000867							0.347	-0.232	0.00216	0.524	-0.164	0.00143				0.598	-1.69	0.00107	0.33	-0.455	0.00245	0.178	-0.89	0.00359	0.279725	0.382897	0.000334	0.886095	-0.00567543
1A_13806160	1A	13806160	0.376	1.86449	0.00216													0.614	0.82632	0.00108										0.949	0.31487	0.000116							0.713	-0.122	0.000747	0.976	-0.126	4.95e-05	0.0514757	-0.225092	0.000778	0.453898	0.00790726
1A_13857646	1A	13857646	0.384	1.27363	0.00211							0.861	0.29054	0.000295				0.455	0.86999	0.00174										0.501	0.31468	0.00153							0.365	0.46459	0.00223	0.117	1.02053	0.00448	0.807998	-0.341563	5.59e-05	0.924912	0.01462
1A_13860080	1A	13860080	0.487	-1.2	0.00159	0.425	1.36075	0.00222	0.459	-0.664	0.00162	0.848	-0.202	0.000325	0.593	0.72951	0.00107	0.521	-0.776	0.00144	0.631	0.13662	0.000959	0.737	0.14127	0.000606	0.278	-0.428	0.00261	0.609	-0.234	0.0011	0.485	0.39513	0.0016	0.321	-2.8	0.00236	0.44	-0.471	0.00182	0.132	-0.965	0.00421	0.865156	-0.13443	3.8e-05	0.961376	-0.11727
1A_13861936	1A	13861936																																											0.515899	-0.214929	0.000173	0.855359	-0.00833246
1A_13971883	1A	13971883	0.382	-1.29	0.00213	0.425	1.36075	0.00222	0.73	-0.297	0.000655	0.861	-0.291	0.000295	0.593	0.72951	0.00107	0.478	-0.799	0.00163	0.774	0.1564	0.000534	0.814	0.1308	0.000409	0.278	-0.428	0.00261	0.506	-0.28	0.00151	0.487	0.39102	0.00159	0.321	-2.8	0.00236	0.348	-0.495	0.00233	0.136	-0.981	0.00415	0.885845	-0.0156583	3.18e-05	0.86193	-0.231808
1A_14050313	1A	14050313	0.487	-1.2	0.00159							0.848	-0.301	0.000324				0.521	-0.776	0.00144				0.745	0.14456	0.000585				0.609	-0.234	0.0011							0.44	-0.471	0.00182	0.132	-0.965	0.00421	0.863052	-0.120448	3.86e-05	0.946273	-0.136586
1A_14054989	1A	14054989	0.487	-1.2	0.00159	0.375	1.45586	0.00254	0.23	0.49014	0.00306	0.794	-0.239	0.000455				0.521	-0.776	0.00144	0.733	0.15014	0.000646	0.761	0.14972	0.000543				0.609	-0.234	0.0011	0.508	0.38234	0.0015				0.44	-0.471	0.00182	0.132	-0.965	0.00421	0.992176	0.0395451	2.06e-06	0.834149	-0.255064
1A_14065650	1A	14065650	0.487	-1.2	0.00159	0.375	1.45586	0.00254	0.453	0.49151	0.00165	0.689	-0.236	0.000735	0.585	0.75647	0.00109	0.521	-0.776	0.00144	0.785	0.1467	0.000503	0.761	0.14972	0.000543	0.291	-0.385	0.00252	0.609	-0.234	0.0011	0.508	0.38234	0.0015	0.318	-2.8	0.00238	0.44	-0.471	0.00182	0.132	-0.965	0.00421	0.760778	-0.336428	7.17e-05	0.798462	-0.210386
1A_14161137	1A	14161137	0.453	0.91827	0.00175	0.375	-1.4559	0.00254	0.382	-0.287	0.002	0.811	0.23134	0.000414	0.594	-0.723	0.00106	0.604	0.4531	0.00111	0.78	-0.136	0.000516	0.796	-0.129	0.000453	0.299	0.35769	0.00247	0.676	-0.0042	0.000865	0.508	-0.38234	0.0015	0.378	2.54916	0.00202	0.387	0.41105	0.0021	0.18	0.92287	0.00357	0.805008	-0.102147	5.68e-05	0.891456	0.188428
1A_14161172	1A	14161172	0.466	-0.913	0.00169	0.375	1.45586	0.00254	0.453	0.49151	0.00165	0.711	-0.227	0.000673	0.594	0.72328	0.00106	0.557	-0.49	0.00129	0.785	0.1467	0.000503	0.81	0.13712	0.000418	0.299	-0.358	0.00247	0.524	-0.0798	0.00143	0.508	0.38234	0.0015	0.378	-2.55	0.00202	0.399	-0.41	0.00203	0.175	-0.902	0.00363	0.592314	-0.0488439	0.000137	0.863541	-0.203967
1A_14468568	1A	14468568							0.92	0.21117	0.000174										0.377	-0.395	0.00203	0.764	0.2133	0.000536																			0.206618	-0.61307	0.000413	0.999043	0.00614652
1A_14520449	1A	14520449	0.553	-0.314	0.00131	0.597	1.08097	0.00134	0.672	-0.897	0.000826	0.744	-0.173	0.000584	0.65	0.66889	0.000878	0.675	0.50196	0.00087	0.678	0.26768	0.000808	0.826	0.11422	0.00038	0.105	-0.601	0.0046	0.656	0.70353	0.000933	0.35	0.39239	0.00232	0.282	-2.78	0.00264	0.807	0.03938	0.000474	0.527	-0.318	0.00133	0.649557	0.236191	0.000113	0.44741	-0.437982
1A_14520452	1A	14520452				0.919	-0.1885	0.00021905																0.0672	-0.686	0.00537							0.0185	-1.4809	0.00884										0.0652645	-0.428436	0.000716	0.507164	0.478528
1A_15325346	1A	15325346				0.857	-0.73471	0.00039891	0.0225	-3.69	0.00792										0.746	-0.225	0.00061	0.489	-0.337	0.00142							0.115	-0.87489	0.0048										0.347086	-0.436927	0.000277	0.935605	0.106015
1A_15345707	1A	15345707	0.147	1.68789	0.00424	0.753	-0.80343	0.00073558	0.295	1.87402	0.00254	0.76	0.22452	0.000541	0.717	-0.993	0.000679	0.877	0.3687	0.000289	0.708	-0.193	0.00072	0.619	-0.172	0.000952	0.324	0.5445	0.0023	0.374	-0.117	0.00217	0.453	-0.069027	0.00175	0.517	2.08206	0.00137	0.543	0.40672	0.00135	0.187	0.94436	0.00349	0.600586	0.364176	0.000134	0.951812	0.115486
1A_15513597	1A	15513597																																											0.816316	-0.273558	5.32e-05	0.96083	-0.0391347
1A_15519432	1A	15519432																						0.887	0.06283	0.000238																			0.202439	0.675146	0.000419
1A_15525079	1A	15525079																						0.0636	-0.676	0.00548
1A_16192594	1A	16192594	0.237	1.76852	0.00319							0.748	0.35887	0.000573	0.47	-1.52	0.00154	0.975	0.15082	5.57e-05				0.502	-0.177	0.00137	0.527	0.48436	0.00131	0.855	0.09039	0.000345				0.694	0.93719	0.000759	0.613	0.43373	0.00108	0.14	1.00286	0.00409	0.635908	0.174704	0.000119	0.726377	0.151261
1A_16192611	1A	16192611																						0.0636	-0.676	0.00548																			0.0267572	-0.468789	0.000949	0.51071	0.474991
1A_16306070	1A	16306070																																											0.0385788	0.593021	0.000853
1A_16914205	1A	16914205	0.152	2.25491	0.00416	0.699	-0.55534	0.00092528	0.18	2.19955	0.00358	0.858	0.27845	0.000302	0.47	-1.52	0.00154	0.869	0.52683	0.000311	0.546	-0.194	0.00126	0.372	-0.107	0.00196	0.527	0.48436	0.00131	0.854	0.53662	0.000349	0.652	-0.0090431	0.00094364	0.694	0.93719	0.000759	0.402	0.68053	0.00201	0.0513	1.16947	0.00619	0.779787	0.344671	6.52e-05	0.829965	0.2239
1A_16933262	1A	16933262							0.545	-1.08	0.00126	0.516	-0.402	0.00131							0.661	-0.13	0.000862	0.435	0.26151	0.00165																			0.982747	0.063271	4.56e-06
1A_16933279	1A	16933279	0.127	-2.2	0.00457	0.634	0.71443	0.00118	0.171	-2.2	0.00368	0.861	-0.282	0.000296	0.245	1.97085	0.00287	0.76	-0.412	0.000608	0.204	0.23843	0.00331	0.595	0.07197	0.00103	0.863	-0.14	0.000301	0.737	-0.259	0.000673	0.458	0.21148	0.00172	0.922	-0.025	0.00017	0.509	-0.473	0.00149	0.103	-1.1	0.00474	0.86702	-0.315574	3.74e-05	0.869755	-0.170138
1A_17008847	1A	17008847	0.231	1.9803	0.00324	0.666	-0.75757	0.00105	0.209	2.07705	0.00326	0.83	0.23111	0.000368	0.221	-2.17	0.00308	0.947	0.25725	0.000119	0.225	-0.244	0.00311	0.595	-0.072	0.00103	0.997	0.04113	5.32e-06	0.904	0.23361	0.000223	0.408	-0.2192	0.00198	0.574	-0.51	0.00115	0.629	0.41857	0.00103	0.117	1.05532	0.00447	0.906391	0.251424	2.58e-05	0.751991	0.226606
1A_17103665	1A	17103665																																											0.828672	-0.249735	4.93e-05	0.180679	0.383621
1A_17103674	1A	17103674																																											0.872471	0.0637026	3.58e-05	0.0932448	0.0118558
1A_19082320	1A	19082320																																											0.885291	0.086852	3.19e-05
1A_20237406	1A	20237406	0.205	2.25487	0.0035	0.704	-0.41411	0.00090703	0.402	1.10748	0.0019	0.182	0.12156	0.00337	0.338	-1.63	0.00221	0.98	0.20891	4.43e-05	0.362	-0.0393	0.00212	0.757	-0.149	0.000553	0.76	0.18854	0.00056	0.86	0.47309	0.000333	0.536	-0.26395	0.00138	0.988	0.1858	2.56e-05	0.444	0.63468	0.00179	0.0158	1.32252	0.00866	0.539491	0.531547	0.000162
1A_20697903	1A	20697903				0.969	0.17711	8.1125e-05	0.882	0.49346	0.000262										0.381	0.26468	0.00201	0.817	-0.144	0.000401							0.641	0.21477	0.0009818										0.0803815	-0.125911	0.000661	0.68497	-0.0418568
1A_20886731	1A	20886731				0.905	-0.043798	0.00025818	0.213	1.27362	0.00322										0.316	0.19105	0.0024	0.621	-0.00873	0.000945							0.543	0.24473	0.00135										0.461113	0.287711	0.000203	0.638247	-0.242484
1A_20907484	1A	20907484	0.529	1.20944	0.0014							0.532	-0.0713	0.00125	0.525	-1.12	0.00131	0.834	-0.574	0.000402				0.726	0.11583	0.000635	0.807	0.14473	0.000438	0.976	-0.0715	5.47e-05				0.878	0.71638	0.000271	0.893	0.21241	0.00025	0.0692	0.75768	0.00557	0.874842	-0.107682	3.5e-05	0.513325	0.290431
1A_21468079	1A	21468079																																											0.167423	0.0609616	0.000469
1A_22332581	1A	22332581							0.12	-0.468	0.00442										0.375	-0.103	0.00204
1A_22486212	1A	22486212																																											0.2394	-0.8207	0.000375
1A_22597186	1A	22597186																																											0.452725	0.776945	0.000208	0.650393	-0.160849
1A_22598779	1A	22598779										0.846	-0.35	0.000329																															0.243258	-0.853269	0.000371	0.818027	0.140844
1A_22642655	1A	22642655																																											0.610711	-0.692706	0.000129	0.984154	0.0554102
1A_22643118	1A	22643118																																											0.16746	1.51431	0.000468
1A_22652361	1A	22652361																																											0.616382	0.628119	0.000127	0.930396	-0.0107314
1A_22664724	1A	22664724																																											0.565906	-0.709565	0.000149	0.898321	0.0547521
1A_22852983	1A	22852983	0.33	0.98758	0.00245							0.849	-0.234	0.000324	0.797	-0.519	0.000463	0.357	0.01793	0.00228				0.624	0.13025	0.000935	0.479	-0.45	0.0015	0.447	-0.322	0.00178				0.485	1.29926	0.00151	0.607	0.15506	0.0011	0.724	-0.328	0.000673	0.94096	0.00361416	1.59e-05	0.489854	0.125979
1A_22853010	1A	22853010	0.354	0.90796	0.0023							0.872	-0.213	0.00027	0.918	-0.106	0.000174	0.355	-0.0911	0.00229				0.624	0.13025	0.000935	0.477	-0.415	0.00151	0.466	-0.221	0.00169				0.343	1.7035	0.00223	0.615	0.13635	0.00107	0.774	-0.285	0.000532	0.852174	-0.170659	4.19e-05	0.494287	0.118216
1A_22869036	1A	22869036	0.312	-1.02	0.00258	0.199	-0.16903	0.00418	0.187	-0.36	0.0035	0.712	0.29726	0.000671	0.723	0.23019	0.000661	0.303	0.17106	0.00264	0.166	0.31436	0.00375	0.686	-0.106	0.000748	0.411	0.381	0.00182	0.57	0.19709	0.00124	0.828	0.15788	0.00041705	0.582	-1.32	0.00112	0.749	-0.153	0.000639	0.652	0.28195	0.00089	0.955824	0.0715062	1.18e-05	0.530108	-0.129663
1A_23302883	1A	23302883	0.922	0.0255	0.000179							0.446	0.1666	0.00159				0.323	0.46792	0.0025				0.679	0.03337	0.000769				0.569	0.84247	0.00125							0.759	0.24811	0.000609	0.646	0.40019	0.000908	0.844566	0.194327	4.43e-05
1A_23342045	1A	23342045										0.446	0.1666	0.00159																															0.915136	0.172438	2.32e-05
1A_23442329	1A	23442329	0.725	-0.586	0.00071	0.111	0.54703	0.00571	0.852	0.12409	0.000334	0.176	0.08559	0.00344	0.87	-0.377	0.000284	0.0658	-1.26	0.00603	0.746	-0.176	0.000611	0.405	-0.108	0.0018	0.432	-0.244	0.00171	0.585	-0.675	0.00119	0.294	-0.37483	0.00271	0.846	-0.726	0.000349	0.682	-0.215	0.000847	0.714	-0.338	0.000699	0.990726	-0.0491158	2.44e-06	0.294932	-0.247295
1A_23833017	1A	23833017	0.639	0.64388	0.00099													0.0543	1.3863	0.00646										0.712	0.60389	0.000751							0.672	0.22361	0.000877	0.833	0.24847	0.00038	0.84678	0.221378	4.36e-05	0.378863	0.187803
1A_24247126	1A	24247126										0.56	0.58023	0.00115	0.432	-1.36	0.00171										0.208	-0.397	0.00321							0.512	-1.68	0.00139							0.69713	0.492388	9.46e-05	0.554615	0.244055
1A_24434608	1A	24434608							0.079	-0.693	0.00529	0.66	-0.44	0.00082	0.267	1.8162	0.0027				0.604	0.09536	0.00105	0.468	0.24186	0.00151	0.316	0.32515	0.00235							0.472	1.76389	0.00156							0.25967	-1.01142	0.000353	0.685699	-0.227253
1A_24434623	1A	24434623							0.236	-0.194	0.00301	0.558	-0.554	0.00115	0.769	0.92833	0.000535				0.585	0.1018	0.00112	0.685	0.18313	0.00075	0.252	-0.4	0.00281							0.397	0.87843	0.00192							0.814331	-0.418631	5.38e-05	0.906834	-0.112648
1A_24545871	1A	24545871																																											0.248458	0.978168	0.000365	0.346164	0.390841
1A_25807483	1A	25807483				0.126	1.98228	0.00537	0.134	1.17164	0.00419	0.739	0.42171	0.000596	0.267	-1.82	0.0027				0.348	0.10437	0.0022	0.517	-0.215	0.00131	0.316	-0.325	0.00235				0.136	-0.71066	0.00442	0.472	-1.76	0.00156							0.233178	1.04218	0.000382	0.508779	0.305533
1A_25938292	1A	25938292				0.146	1.90356	0.00498	0.416	0.77113	0.00182	0.591	0.57012	0.00104	0.769	-0.928	0.000535				0.36	0.11144	0.00213	0.535	-0.242	0.00124	0.252	0.39976	0.00281				0.119	-0.7739	0.00471	0.397	-0.878	0.00192							0.530005	0.733593	0.000166	0.366922	0.371831
1A_26318712	1A	26318712				0.16	2.13789	0.00476	0.147	1.18834	0.004	0.712	0.45488	0.000671	0.794	-0.839	0.000472				0.362	0.10113	0.00212	0.517	-0.215	0.00131	0.354	0.41891	0.00212				0.375	-0.56539	0.00217	0.466	-0.681	0.00159							0.487476	0.762963	0.000188	0.499559	0.302484
1A_26598498	1A	26598498																																											0.473224	-0.768063	0.000196
1A_27209346	1A	27209346	0.751	-0.891	0.000633							0.662	-0.0358	0.000814	0.546	-0.642	0.00124	0.592	-0.93	0.00116				0.435	0.02248	0.00165	0.109	-0.269	0.00453	0.251	-1.37	0.00305				0.81	0.02552	0.000438	0.0635	-0.78	0.00611	0.481	-0.571	0.00152	0.504786	0.23105	0.000179	0.599354	-0.0143319
1A_27512785	1A	27512785	0.737	0.93892	0.000674	0.693	-0.0098138	0.00094815	0.0726	0.22362	0.00547	0.734	-0.273	0.00061	0.436	0.97966	0.0017	0.316	0.66507	0.00255	0.492	0.03587	0.00148	0.494	-0.164	0.0014	0.395	0.08592	0.0019	0.982	-0.0106	4e-05	0.939	0.09497	0.00013938	0.525	0.0388	0.00134	0.525	0.13106	0.00143	0.713	0.39528	0.000703	0.870369	-0.160487	3.64e-05	0.722183	0.113808
1A_27513529	1A	27513529																																											0.953051	-0.0958215	1.26e-05	0.594788	-0.0244114
1A_28366623	1A	28366623	0.704	0.36385	0.000774	0.993	-0.10405	1.743e-05	0.0335	0.6714	0.00708	0.877	-0.232	0.00026				0.41	0.36778	0.00197	0.439	0.15139	0.00172	0.18	-0.259	0.00341				0.856	-0.534	0.000345	0.666	-0.25023	0.00089827				0.769	-0.0528	0.000581	0.802	0.2834	0.00046	0.661835	0.115274	0.000108	0.987004	0.038202
1A_29116428	1A	29116428																																											0.955261	0.155561	1.2e-05	0.901213	0.0333893
1A_29116815	1A	29116815																																											0.44235	0.63222	0.000214
1A_29122284	1A	29122284																																											0.889393	-0.194221	3.07e-05
1A_29799231	1A	29799231	0.466	1.18745	0.00169							0.79	0.22572	0.000466	0.828	0.34528	0.000386	0.0959	1.32406	0.00519				0.164	-0.266	0.0036	0.108	-0.278	0.00455	0.7	0.71668	0.000789				0.775	-0.867	0.000531	0.21	0.82448	0.00345	0.456	0.49884	0.00164	0.446789	0.68623	0.000211	0.843001	0.0110747
1A_29804996	1A	29804996	0.398	1.29553	0.00203	0.449	0.13472	0.00208	0.317	0.94681	0.00239	0.839	0.25369	0.000347				0.0568	1.28969	0.00636	0.298	0.39356	0.00252	0.164	-0.266	0.0036				0.669	0.76751	0.000887	0.0731	-0.6519	0.00579				0.2	0.8363	0.00356	0.414	0.52457	0.00183	0.410593	0.711901	0.000233	0.889692	-0.147388
1A_29887344	1A	29887344																																											0.740266	0.382449	7.88e-05	0.920084	0.115273
1A_29887464	1A	29887464	0.381	1.22542	0.00213							0.75	0.12349	0.000569				0.0759	1.2661	0.00571										0.669	0.77805	0.000888							0.204	0.83709	0.00351	0.488	0.50803	0.00149	0.5338	0.620282	0.000165	0.952801	0.066492
1A_30015422	1A	30015422	0.372	1.24907	0.00218	0.219	0.27605	0.00394	0.478	1.14707	0.00154	0.874	0.08536	0.000265	0.782	0.46643	0.000502	0.0703	1.31264	0.00588	0.3	0.38191	0.00251	0.145	-0.26	0.00383	0.0425	-0.151	0.00647	0.685	0.75351	0.000837	0.08	-0.64493	0.00559	0.944	-0.402	0.00012	0.211	0.8266	0.00344	0.492	0.50362	0.00148	0.433058	0.694088	0.000219	0.997569	-0.00577813
1A_30118731	1A	30118731																																											0.543783	-0.60447	0.00016
1A_30334580	1A	30334580	0.322	-1.76	0.00251							0.913	-0.138	0.000181	0.789	-0.575	0.000484	0.157	-1.71	0.0041				0.914	-0.0644	0.000179	0.318	0.14631	0.00234	0.303	-1.28	0.00264				0.996	0.0763	9.31e-06	0.0155	-1.3	0.00924	0.592	-0.451	0.00109	0.406892	-0.42828	0.000236	0.68965	-0.0459835
1A_30336747	1A	30336747	0.361	1.57509	0.00225													0.17	1.68621	0.00392										0.298	1.29168	0.00268							0.0144	1.29937	0.00941	0.58	0.44766	0.00113	0.375879	0.266338	0.000256	0.656337	0.119095
1A_30404292	1A	30404292																																											0.40746	0.126975	0.000235
1A_31176211	1A	31176211	0.325	-1.71	0.00249							0.274	-0.0504	0.00256				0.0916	-1.96	0.00529										0.288	-1.34	0.00275							0.0107	-1.37	0.01006	0.515	-0.455	0.00138	0.211817	-0.239621	0.000407	0.856018	0.0288211
1A_31790948	1A	31790948	0.293	1.79845	0.00271	0.857	0.46983	0.00039948				0.309	-0.105	0.00232	0.888	0.13135	0.000242	0.0924	1.96497	0.00528				0.806	0.1105	0.000428	0.56	-0.00348	0.00119	0.299	1.33012	0.00267	0.132	-0.55899	0.00448	0.61	-0.935	0.00103	0.0115	1.36755	0.0099	0.521	0.45174	0.00136	0.182746	0.450197	0.000446	0.992103	0.00359223
1A_31891186	1A	31891186	0.47	1.53963	0.00167	0.846	-0.27534	0.00043168	0.736	0.04593	0.000637	0.314	0.50925	0.00229	0.379	0.78218	0.00198	0.788	0.04619	0.000526	0.985	-0.0374	3.15e-05	0.0415	0.37069	0.00633	0.529	0.1003	0.0013	0.521	0.58438	0.00144	0.779	0.01606	0.00055162	0.913	0.4658	0.000189	0.345	0.62779	0.00236	0.627	0.36161	0.000971	0.0837116	-0.294913	0.00065	0.649954	0.245318
1A_31918093	1A	31918093	0.592	-1.11	0.00116													0.768	0.11263	0.000583										0.491	-0.628	0.00157							0.28	-0.658	0.00282	0.759	-0.275	0.000574	0.0597087	-0.0208121	0.000739	0.531731	-0.317092
1A_31974210	1A	31974210				0.913	0.35506	0.00023491	0.428	-0.419	0.00177										0.794	0.16074	0.000479	0.072	-0.378	0.00523							0.563	-0.14924	0.00127
1A_32111351	1A	32111351	0.66	0.22042	0.000917	0.328	0.77214	0.00289	0.26	0.07528	0.0028	0.585	-0.383	0.00106	0.833	-0.304	0.000374	0.0299	1.75684	0.00779	0.293	0.37315	0.00256	0.116	-0.357	0.00428	0.552	-0.105	0.00121	0.491	1.02015	0.00157	0.0962	-0.63069	0.00518	0.65	-1.26	0.000896	0.181	0.83906	0.00378	0.875	0.23283	0.000277	0.932845	-0.127815	1.82e-05	0.689908	-0.262638
1A_32282143	1A	32282143	0.364	1.75264	0.00223													0.372	0.10758	0.00219										0.579	0.41164	0.00121							0.327	0.64436	0.00247	0.773	0.29523	0.000536	0.200406	0.408066	0.000421	0.831096	0.142707
1A_32471115	1A	32471115	0.621	0.31087	0.00105	0.305	0.98959	0.00308	0.205	0.03642	0.0033	0.647	-0.364	0.000859	0.613	-0.735	0.000999	0.0219	1.88257	0.00848	0.154	0.45068	0.0039	0.114	-0.37	0.00432	0.452	-0.154	0.00162	0.616	0.84572	0.00107	0.0503	-0.71176	0.00662	0.503	-1.62	0.00143	0.174	0.83432	0.00387	0.931	0.17261	0.000149	0.621972	0.15269	0.000124	0.816569	-0.141779
1A_32900928	1A	32900928	0.966	-0.235	7.63e-05	0.391	0.57472	0.00243	0.847	-0.128	0.000346	0.624	-0.296	0.000932	0.626	0.29641	0.000955	0.0658	1.65964	0.00603	0.222	0.40624	0.00314	0.0726	-0.369	0.00522	0.356	-0.193	0.00211	0.902	0.1632	0.000228	0.138	-0.58148	0.00439	0.884	-0.494	0.000255	0.245	0.71432	0.00311	0.802	0.23308	0.000458	0.880968	-0.0125204	3.32e-05	0.834301	-0.120062
1A_33084112	1A	33084112	0.986	0.19485	3.05e-05	0.448	-0.69391	0.00208	0.848	0.11636	0.000343	0.626	0.29836	0.000926				0.0635	-1.74	0.00611	0.309	-0.345	0.00245	0.0612	0.36209	0.00556				0.841	-0.355	0.000384	0.0986	0.62522	0.00513				0.198	-0.772	0.00358	0.828	-0.158	0.000392	0.897197	0.166691	2.84e-05	0.862054	0.14974
1A_33112310	1A	33112310																																											0.448412	0.404395	0.00021	0.00754459	0.798835
1A_33219514	1A	33219514	0.964	0.14653	8.1e-05	0.377	-1.0724	0.00252	0.98	-0.154	4.26e-05	0.617	0.30137	0.000954	0.778	0.31338	0.000513	0.0887	-1.74	0.00537	0.26	-0.426	0.00281	0.0581	0.37139	0.00566	0.368	0.28874	0.00204	0.815	0.0221	0.000451	0.0685	0.5987	0.00594	0.72	1.04975	0.000683	0.271	-0.704	0.00289	0.735	-0.174	0.000641	0.751513	-0.305456	7.49e-05	0.984109	0.0113152
1A_33755557	1A	33755557	0.944	-0.176	0.000126							0.677	0.33994	0.000769	0.5	0.02555	0.00141	0.135	-1.48	0.00444				0.154	0.32382	0.00372	0.22	0.24405	0.00309	0.434	-0.474	0.00185				0.92	0.41971	0.000173	0.108	-0.963	0.00494	0.671	-0.37	0.00083	0.797851	-0.248668	5.92e-05	0.889622	0.0998877
1A_37507495	1A	37507495																																											0.181685	1.46097	0.000447	0.723931	0.257795
1A_38715697	1A	38715697	0.149	-2.23	0.00421							0.0748	-0.974	0.00513				0.459	-1.05	0.00172										0.681	-0.565	0.000851							0.433	-0.698	0.00185	0.547	-0.0428	0.00125	0.433043	-0.127842	0.000219	0.980552	0.0508038
1A_40327964	1A	40327964																																											0.238501	1.33366	0.000376
1A_41054531	1A	41054531	0.0377	2.65796	0.00726							0.806	-0.203	0.000426	0.979	-0.0766	4.4e-05	0.122	1.75147	0.00467							0.117	-0.101	0.00439	0.369	1.17923	0.0022				0.829	-0.566	0.000389	0.0433	1.10158	0.00695	0.197	0.81648	0.00338	0.0779474	-0.4716	0.000669	0.744203	0.13135
1A_41906454	1A	41906454																																											0.744033	0.254469	7.75e-05
1A_41916355	1A	41916355	0.18	1.7358	0.00379	0.634	0.90336	0.00118	0.957	0.31022	9.15e-05	0.778	0.40713	0.000495	0.756	0.87814	0.000572	0.917	-0.168	0.000191	0.632	0.01337	0.000954	0.122	0.3019	0.00418	0.258	-0.615	0.00277	0.261	-0.892	0.00297	0.452	0.00523	0.00175	0.531	0.14899	0.00132	0.696	0.17579	0.000802	0.275	0.73155	0.00269	0.811085	0.284269	5.49e-05	0.379278	-0.20861
1A_45588946	1A	45588946	0.0821	2.17063	0.00553	0.799	0.40779	0.00058107	0.721	0.83717	0.00068	0.902	0.23414	0.000203	0.912	0.3354	0.000188	0.945	-0.347	0.000125	0.501	0.06333	0.00144	0.666	0.17003	0.000808	0.182	-0.515	0.00348	0.113	-1.13	0.00483	0.356	-0.012744	0.00228	0.63	-0.168	0.00096	0.467	0.12119	0.00168	0.164	0.56563	0.00376	0.702409	0.371218	9.26e-05	0.548712	-0.195915
1A_45834644	1A	45834644																																											0.197563	0.901594	0.000425
1A_46222311	1A	46222311	0.183	-1.98	0.00376	0.93	0.09139	0.00018641	0.755	-0.645	0.000585	0.754	-0.0305	0.000559	0.513	-1.33	0.00136	0.611	-0.13	0.00109	0.806	0.03132	0.00045	0.296	-0.295	0.00242	0.572	0.02997	0.00114	0.468	-0.0759	0.00168	0.278	0.10866	0.00283	0.875	-0.386	0.000276	0.715	-0.23	0.000741	0.205	-0.518	0.0033	0.568923	0.308354	0.000148	0.418401	0.0581489
1A_46357564	1A	46357564																																											0.526555	0.637458	0.000168
1A_47521369	1A	47521369	0.107	-2.21	0.00495	0.989	-0.012542	2.7653e-05	0.976	0.1099	5.06e-05	0.785	-0.361	0.000477	0.755	-0.851	0.000574	0.993	-0.0269	1.57e-05	0.848	0.02355	0.000343	0.405	-0.271	0.00179	0.714	0.29075	0.000687	0.203	0.09895	0.00353	0.275	0.25432	0.00285	0.99	-0.273	2.11e-05	0.632	-0.257	0.00102	0.164	-0.583	0.00376	0.979655	0.0351893	5.39e-06	0.427712	-0.01285
1A_47581359	1A	47581359	0.0736	-2.58	0.00578	0.986	-0.065762	3.6844e-05	0.917	-0.428	0.00018	0.904	-0.123	0.000199	0.81	-0.595	0.000431	0.99	0.10596	2.33e-05	0.844	0.03796	0.000353	0.327	-0.308	0.00222	0.664	0.05806	0.000835	0.201	0.19721	0.00355	0.254	0.17944	0.00303	0.948	-0.0699	0.00011	0.628	-0.264	0.00103	0.19	-0.455	0.00346	0.917495	0.0271306	2.26e-05	0.402346	0.132151
1A_48998793	1A	48998793	0.178	1.46733	0.00381							0.779	0.36329	0.000494				0.961	-0.318	8.81e-05				0.316	0.27293	0.00229				0.203	-0.0772	0.00353							0.617	0.29168	0.00107	0.196	0.42685	0.0034	0.987031	-0.0709284	3.42e-06	0.505209	-0.340279
1A_49153543	1A	49153543	0.137	-1.85	0.0044	0.954	-0.12731	0.00012201	0.679	-0.0661	0.000806	0.871	-0.228	0.000273	0.828	-0.578	0.000385	0.931	0.44011	0.000158	0.85	0.04589	0.000337	0.232	-0.329	0.0029	0.764	0.07683	0.00055	0.201	0.17406	0.00355	0.279	0.1829	0.00282	1	0.04723	7.51e-07	0.613	-0.298	0.00108	0.212	-0.0497	0.00323	0.919121	-0.06166	2.21e-05	0.0531161	0.786582
1A_49154769	1A	49154769	0.178	1.46733	0.00381							0.741	0.41896	0.000592	0.755	0.85109	0.000574	0.961	-0.318	8.81e-05				0.321	0.27159	0.00225	0.714	-0.291	0.000687	0.203	-0.0772	0.00353				0.99	0.27296	2.11e-05	0.617	0.29168	0.00107	0.235	0.15433	0.00302	0.989772	0.0460056	2.69e-06	0.0784135	-0.776818
1A_49239494	1A	49239494	0.137	-1.85	0.0044													0.931	0.44011	0.000158										0.201	0.17406	0.00355							0.613	-0.298	0.00108	0.241	-0.0396	0.00296	0.984646	-0.0685769	4.06e-06	0.116376	0.730148
1A_49245431	1A	49245431	0.137	-1.85	0.0044										0.81	-0.595	0.000431	0.931	0.44011	0.000158							0.664	0.05806	0.000835	0.201	0.17406	0.00355				0.948	-0.0699	0.00011	0.613	-0.298	0.00108	0.241	-0.0396	0.00296	0.968209	0.0184877	8.47e-06	0.0931703	0.714304
1A_49281757	1A	49281757	0.178	-1.47	0.00381	0.998	-0.06252	5.2797e-06	0.848	0.63818	0.000344	0.745	-0.451	0.000581	0.755	-0.851	0.000574	0.961	0.31775	8.81e-05	0.846	0.03283	0.000349	0.321	-0.272	0.00225	0.714	0.29075	0.000687	0.203	0.07721	0.00353	0.208	0.25242	0.00347	0.99	-0.273	2.11e-05	0.617	-0.292	0.00107	0.235	-0.154	0.00302	0.962086	0.0675847	1.01e-05	0.0893444	0.757035
1A_49891048	1A	49891048																						0.682	0.27728	0.000759																			0.072113	-0.865858	0.000689
1A_99663780	1A	99663780
1A_99697755	1A	99697755
1A_116172623	1A	116172623																																														0.701284	1.72086
1A_139095196	1A	139095196																																														0.460571	0.360647
1A_186739036	1A	186739036																																														0.056149	2.90732
1A_275765978	1A	275765978				0.182	-2.3668	0.00442	0.359	-2.1	0.00213										0.416	0.01798	0.00182	0.318	0.0674	0.00228							0.269	-0.30678	0.00291										0.787525	0.163397	6.26e-05	0.096939	0.684896
1A_299069981	1A	299069981																						0.416	0.0747	0.00174																			0.814024	-0.556929	5.39e-05	0.154296	0.632641
1A_303250586	1A	303250586				0.429	1.7433	0.00219	0.706	0.85561	0.000723										0.32	-0.072	0.00237	0.416	-0.0747	0.00174							0.339	0.13449	0.00239										0.871023	0.421921	3.62e-05	0.162855	-0.611081
1A_303250589	1A	303250589				0.429	-1.7433	0.00219	0.786	-0.985	0.000501										0.418	0.08692	0.00181	0.416	0.0747	0.00174							0.339	-0.13449	0.00239										0.939377	-0.297991	1.64e-05	0.135693	0.645378
1A_303728157	1A	303728157							0.792	0.62103	0.000485										0.552	-0.0676	0.00124	0.541	-0.14	0.00122																			0.985767	0.010607	3.76e-06	0.137408	-0.598247
1A_306114797	1A	306114797							0.744	-0.218	0.000615										0.417	0.05462	0.00182	0.416	0.0747	0.00174																			0.948637	-0.185194	1.38e-05	0.132928	0.638943
1A_306143327	1A	306143327																																											0.979959	-0.135601	5.31e-06
1A_310489840	1A	310489840																						0.32	0.25456	0.00227																						0.205741	0.51162
1A_320331200	1A	320331200																						0.0686	0.22902	0.00533																			0.818815	0.433256	5.24e-05	0.125149	0.623365
1A_402236557	1A	402236557				0.628	-0.34365	0.0012																0.00136	-0.111	0.01318							0.879	0.13027	0.00028525										0.160737	1.36704	0.000479	0.162174	-0.475098
1A_432011542	1A	432011542																																											0.896714	0.154964	2.86e-05	0.130562	0.527166
1A_432956741	1A	432956741				0.775	0.56055	0.00066034	0.829	-0.329	0.00039										0.557	0.4414	0.00122	0.0536	-0.0313	0.00582							0.802	-0.16449	0.00048589													0.105907	0.682406
1A_446037130	1A	446037130																																											0.436023	-0.159959	0.000218	0.191455	0.568287
1A_462390958	1A	462390958				0.932	-0.46414	0.00018228	0.753	0.08751	0.000591										0.136	0.24118	0.00415	0.0925	-0.133	0.00474							0.706	0.30035	0.0007693										0.211446	-0.529552	0.000407	0.227686	-0.402159
1A_462617163	1A	462617163				0.84	-0.54665	0.00045002	0.423	1.33885	0.00179										0.0529	0.19265	0.00613	0.0978	-0.0816	0.00462							0.566	0.42075	0.00126										0.460052	-0.138026	0.000204	0.275824	-0.43233
1A_463407231	1A	463407231				0.986	0.17897	3.5735e-05	0.882	0.67326	0.00026										0.764	0.23319	0.000561	0.101	-0.00859	0.00457							0.654	0.41986	0.00093754													0.177137	-0.442316
1A_463494639	1A	463494639				0.986	-0.042458	3.679e-05	0.863	-0.627	0.000307										0.795	-0.275	0.000477	0.208	-0.0145	0.00312							0.774	-0.31357	0.00056531										0.568302	-0.036476	0.000148	0.177137	0.442316
1A_466927662	1A	466927662	0.545	-0.341	0.00134	0.711	0.08951	0.00088168	0.312	-1.58	0.00242	0.651	-0.44	0.000848	0.861	0.65988	0.000305	0.915	-0.319	0.000197	0.789	-0.193	0.000494	0.464	0.00687	0.00152	0.655	-0.414	0.000862	0.956	-0.0813	0.000101	0.532	0.33556	0.0014	0.378	-0.222	0.00202	0.791	-0.134	0.000517	0.566	0.32908	0.00118	0.607279	0.0500669	0.000131	0.704915	-0.133355
1A_471700659	1A	471700659	0.545	0.34139	0.00134	0.678	0.25118	0.00101	0.567	1.17449	0.00118	0.533	0.5534	0.00124	0.895	-0.546	0.000227	0.915	0.319	0.000197	0.993	0.03246	1.47e-05	0.531	0.04732	0.00126	0.646	0.42974	0.000893	0.956	0.08133	0.000101	0.49	-0.35834	0.00157	0.376	0.32293	0.00204	0.791	0.1344	0.000517	0.566	-0.329	0.00118	0.690722	0.00912454	9.7e-05	0.73202	0.131009
1A_471700717	1A	471700717	0.545	-0.341	0.00134	0.682	-0.2262	0.00099043	0.561	-1.27	0.0012	0.501	-0.563	0.00137	0.895	0.54649	0.000227	0.915	-0.319	0.000197	0.758	0.03428	0.000577	0.575	-0.0589	0.0011	0.646	-0.43	0.000893	0.956	-0.0813	0.000101	0.502	0.3505	0.00152	0.376	-0.323	0.00204	0.791	-0.134	0.000517	0.566	0.32908	0.00118	0.573442	-0.0211691	0.000146	0.773453	-0.143219
1A_471795882	1A	471795882																																											0.740065	-0.0598725	7.89e-05	0.849213	0.184797
1A_471968952	1A	471968952																																														0.26409	-0.247286
1A_472430336	1A	472430336				0.9	-0.58811	0.00027311	0.283	-0.657	0.00263										0.99	-0.0226	2.06e-05	0.0223	-0.176	0.00757							0.82	-0.27005	0.00043786										0.317392	0.986432	0.000301	0.185263	0.294759
1A_474299901	1A	474299901																																											0.684073	0.271943	9.95e-05
1A_474437846	1A	474437846																																											0.599914	-0.196711	0.000134	0.593287	0.124431
1A_474702408	1A	474702408																						0.0257	0.02636	0.00729																						0.1302	0.55398
1A_475408896	1A	475408896				0.986	0.00177	3.575e-05	0.911	0.61002	0.000193										0.911	0.10568	0.000193	0.0941	-0.117	0.0047							0.984	-0.00051399	3.5211e-05										0.447925	-0.180283	0.000211	0.346491	0.186885
1A_475409340	1A	475409340				0.907	0.56917	0.0002529																0.0257	0.02636	0.00729							0.984	-0.003341	3.5278e-05													0.156654	0.453914
1A_475625599	1A	475625599	0.603	-1.03	0.00112	0.853	-0.23503	0.00041184	0.667	-0.427	0.000843	0.653	-0.496	0.000842	0.722	0.84171	0.000664	0.74	-0.927	0.000664	0.648	0.17346	0.000902	0.934	-0.0683	0.000136	0.895	0.1458	0.000225	0.895	-0.313	0.000246	0.43	0.39143	0.00187	0.723	0.46375	0.000674	0.289	-0.364	0.00274	0.531	0.22079	0.00132	0.748914	-0.440188	7.58e-05	0.844898	-0.213966
1A_475625631	1A	475625631	0.919	0.30079	0.000187	0.853	0.18046	0.00041021	0.849	0.54408	0.00034	0.48	0.62306	0.00145	0.552	-0.624	0.00121	0.695	1.00808	0.000804	0.807	-0.0771	0.000446	0.289	-0.00923	0.00247	0.897	0.20606	0.000223	0.497	0.2694	0.00155	0.483	-0.32172	0.00161	0.814	-0.766	0.000427	0.183	0.40146	0.00375	0.511	-0.558	0.00139	0.845083	0.342127	4.41e-05	0.650718	0.29593
1A_475708681	1A	475708681	0.637	0.8904	0.000996				0.574	0.50166	0.00115	0.595	0.52619	0.00103	0.536	-0.74	0.00127	0.77	0.86069	0.000579	0.658	-0.189	0.000872	0.992	0.02664	1.67e-05	0.94	-0.0714	0.000127	0.914	0.21227	0.0002				0.825	-0.776	0.000401	0.304	0.30891	0.00263	0.416	-0.472	0.00183	0.557917	0.642796	0.000153	0.981106	0.0619987
1A_475913201	1A	475913201																																											0.267801	0.290264	0.000345	0.645469	0.133986
1A_476172719	1A	476172719	0.919	0.30079	0.000187													0.695	1.00808	0.000804				0.473	0.00429	0.00149				0.497	0.2694	0.00155							0.183	0.40146	0.00375	0.511	-0.558	0.00139	0.776415	0.249474	6.63e-05	0.654005	0.264192
1A_478261811	1A	478261811				0.742	0.89606	0.00077268	0.863	0.15347	0.000307										0.996	0.02063	7.54e-06	0.134	0.16213	0.00399							0.331	-0.0053161	0.00244										0.361723	-1.08085	0.000267	0.521702	-0.16741
1A_478567414	1A	478567414																						0.152	-0.007	0.00375																						0.438524	-0.33975
1A_480551334	1A	480551334	0.546	-0.275	0.00134							0.662	-0.459	0.000815	0.836	0.77651	0.000365	0.926	-0.387	0.00017							0.966	0.16166	7.08e-05	0.879	0.5555	0.000285				0.8	0.46519	0.000462	0.434	0.29426	0.00185	0.622	0.24166	0.000986	0.499726	-0.34262	0.000182	0.944553	-0.126814
1A_480598673	1A	480598673																						0.308	-0.0765	0.00234																			0.680269	0.161175	0.000101	0.412508	0.136365
1A_480603719	1A	480603719																						0.152	-0.007	0.00375																			0.689644	-0.700938	9.74e-05	0.438524	-0.33975
1A_480603820	1A	480603820																																											0.689644	0.700938	9.74e-05	0.438524	0.33975
1A_480826969	1A	480826969	0.713	0.19036	0.000748	0.464	0.1719	0.00199	0.684	0.21668	0.000789	0.547	0.50042	0.00119	0.836	-0.777	0.000365	0.939	0.26741	0.00014	0.753	-0.193	0.000592	0.597	-0.0515	0.00102	0.966	-0.162	7.08e-05	0.789	-0.613	0.000523	0.263	-0.43166	0.00295	0.8	-0.465	0.000462	0.399	-0.3	0.00203	0.585	-0.235	0.00111	0.471697	0.449539	0.000197	0.930808	0.129863
1A_480934170	1A	480934170	0.713	-0.19	0.000748	0.675	-0.06825	0.00102	0.684	-0.217	0.000789	0.57	-0.491	0.00111	0.836	0.77651	0.000365	0.939	-0.267	0.00014	0.753	0.19336	0.000592	0.556	0.04595	0.00117	0.966	0.16166	7.08e-05	0.789	0.61302	0.000523	0.256	0.42942	0.00301	0.8	0.46519	0.000462	0.399	0.29985	0.00203	0.585	0.23533	0.00111	0.459051	-0.430654	0.000204	0.941301	-0.132408
1A_481518816	1A	481518816	0.827	0.89787	0.000418							0.398	-0.548	0.00182	0.872	0.54344	0.00028	0.795	0.12744	0.000508							0.959	-0.131	8.6e-05	0.149	0.56461	0.00421				0.916	0.44075	0.000183	0.0388	0.18472	0.0072	0.148	0.6549	0.00397	0.391854	-0.668015	0.000246	0.799672	-0.20386
1A_481771203	1A	481771203	0.826	-0.607	0.000423							0.416	0.57194	0.00173	0.872	-0.543	0.00028	0.608	0.43474	0.0011							0.959	0.13128	8.6e-05	0.284	-0.435	0.00278				0.916	-0.441	0.000183	0.0752	-0.0238	0.00573	0.283	-0.449	0.00263	0.683937	0.366987	9.96e-05	0.786319	-0.110595
1A_482682986	1A	482682986																																											0.0605367	-0.461526	0.000735	0.060205	1.12817
1A_482824074	1A	482824074	0.663	0.44038	0.000908							0.727	-0.421	0.000628				0.904	0.21489	0.000223										0.546	0.82852	0.00134							0.107	0.39231	0.00495	0.801	0.32528	0.000462	0.613282	-0.018319	0.000128
1A_483024571	1A	483024571																																											0.124198	-0.408023	0.000547	0.060205	1.12817
1A_483674978	1A	483674978	0.494	0.3648	0.00156	0.97	0.20263	7.9256e-05	0.462	-0.338	0.00161	0.531	-0.351	0.00125	0.746	0.41142	0.000597	0.989	0.1086	2.47e-05	0.745	0.20564	0.000613	0.483	0.00661	0.00144	0.717	-0.451	0.000679	0.691	0.7792	0.000818	0.284	0.48955	0.00279	0.958	-0.0352	9e-05	0.11	0.38979	0.00489	0.824	0.33352	0.000403	0.921379	-0.00603009	2.15e-05	0.902558	0.163574
1A_484300076	1A	484300076																																											0.86544	0.0631098	3.79e-05
1A_488233689	1A	488233689				0.89	-0.11889	0.00030066	0.514	-1.46	0.00139										0.644	-0.303	0.000915										0.501	-0.11696	0.00153										0.919934	-0.00538136	2.19e-05	0.178411	-0.573528
1A_488818685	1A	488818685																																											0.610379	0.0435593	0.000129	0.744845	0.294098
1A_489286099	1A	489286099	0.845	0.01269	0.000372	0.667	0.15649	0.00105	0.87	0.58938	0.000289	0.445	0.81703	0.0016	0.944	-0.399	0.000118	0.475	-1.44	0.00165	0.7	0.04157	0.000743	0.902	0.1071	0.000204	0.188	-1.4	0.00341	0.811	-0.744	0.000462	0.182	-0.1482	0.00377	0.196	-3.59	0.0034	0.105	-0.969	0.00499	0.958	-0.177	8.83e-05	0.724392	0.276124	8.45e-05	0.284895	0.314897
1A_489356628	1A	489356628																																											0.75354	-0.218029	7.42e-05
1A_490469677	1A	490469677																																											0.850244	0.058407	4.25e-05	0.178958	0.366368
1A_492785302	1A	492785302																																											0.523906	-0.0573037	0.000169
1A_493823499	1A	493823499	0.55	-0.0971	0.00132	0.692	-0.29894	0.00095152	0.275	2.01453	0.00269	0.367	0.9399	0.00198	0.921	0.17562	0.000168	0.521	-1.43	0.00144	0.733	0.12194	0.000648	0.51	-0.0742	0.00134	0.329	-1.11	0.00227	0.869	-0.612	0.000311	0.0776	-0.059204	0.00566	0.126	-4.4	0.00431	0.491	-0.726	0.00157	0.941	-0.168	0.000127	0.833689	-0.0501762	4.77e-05	0.431087	-0.0947931
1A_493935651	1A	493935651																																											0.524391	0.0380038	0.000169	0.112376	-1.00675
1A_494392059	1A	494392059	0.55	0.09713	0.00132	0.692	0.29894	0.00095152	0.275	-2.01	0.00269	0.272	-1.06	0.00257	0.921	-0.176	0.000168	0.521	1.43493	0.00144	0.733	-0.122	0.000648	0.598	0.08026	0.00102	0.329	1.11099	0.00227	0.869	0.61199	0.000311	0.0776	0.0592	0.00566	0.126	4.40142	0.00431	0.491	0.72573	0.00157	0.941	0.16765	0.000127	0.832385	0.0513351	4.81e-05	0.607868	0.16811
1A_494393037	1A	494393037	0.55	0.09713	0.00132	0.692	0.29894	0.00095152	0.275	-2.01	0.00269	0.269	-1.01	0.0026	0.921	-0.176	0.000168	0.521	1.43493	0.00144	0.733	-0.122	0.000648	0.598	0.08026	0.00102	0.329	1.11099	0.00227	0.869	0.61199	0.000311	0.0776	0.0592	0.00566	0.126	4.40142	0.00431	0.491	0.72573	0.00157	0.941	0.16765	0.000127	0.747533	0.00352518	7.63e-05	0.66734	0.1672
1A_494502829	1A	494502829																																														0.909806	-0.182398
1A_495192503	1A	495192503	0.55	0.09713	0.00132	0.873	0.55337	0.00035192	0.669	0.01494	0.000837	0.354	-0.978	0.00205	0.9	-0.366	0.000214	0.521	1.43493	0.00144	0.455	-0.27	0.00164	0.469	0.07895	0.00151	0.422	0.95826	0.00176	0.869	0.61199	0.000311	0.56	0.11821	0.00128	0.14	4.32484	0.00409	0.491	0.72573	0.00157	0.941	0.16765	0.000127	0.977481	0.132974	5.97e-06	0.909243	0.0858736
1A_495283626	1A	495283626				0.873	-0.55337	0.00035192	0.664	0.15486	0.000851	0.343	0.99126	0.00212	0.9	0.36643	0.000214				0.462	0.26158	0.00161	0.992	-0.0298	1.53e-05	0.422	-0.958	0.00176				0.56	-0.11821	0.00128	0.14	-4.32	0.00409							0.868324	-0.270964	3.7e-05	0.441037	0.448672
1A_495668940	1A	495668940	0.498	-0.776	0.00154	0.607	1.09945	0.00129	0.88	0.25281	0.000266	0.453	-0.863	0.00157	0.675	-0.306	0.000802	0.717	0.97979	0.000735	0.263	-0.415	0.00278	0.0169	0.17552	0.00812	0.324	1.07001	0.00231	0.947	0.32688	0.00012	0.777	0.16727	0.00055693	0.143	4.24929	0.00404	0.613	0.58256	0.00108	0.97	-0.0289	6.44e-05	0.883092	-0.219923	3.26e-05	0.649026	-0.0698666
1A_496648634	1A	496648634	0.246	0.47618	0.0031							0.113	-1.08	0.00432				0.253	1.68805	0.00304										0.488	0.30235	0.00158							0.659	-0.114	0.000922	0.418	-0.628	0.00181	0.387158	-0.0277569	0.000249	0.389106	-0.172799
1A_496648729	1A	496648729	0.246	0.47618	0.0031	0.379	0.95906	0.00251	0.32	1.82278	0.00237	0.113	-1.08	0.00432	0.75	0.04221	0.000586	0.253	1.68805	0.00304	0.484	-0.251	0.00151	0.337	-0.173	0.00216	0.658	-0.202	0.000855	0.488	0.30235	0.00158	0.793	0.1985	0.00051134	0.783	-0.647	0.000509	0.659	-0.114	0.000922	0.418	-0.628	0.00181	0.37778	-0.057986	0.000255	0.179268	-0.137028
1A_497201550	1A	497201550	0.233	0.06473	0.00322	0.369	0.46502	0.00258	0.605	1.16346	0.00104	0.105	-1.09	0.00445	0.881	0.07108	0.000258	0.25	1.72925	0.00307	0.36	-0.336	0.00213	0.152	-0.285	0.00375	0.657	-0.02	0.000857	0.456	0.55884	0.00174	0.92	0.08473	0.00018483	0.955	-0.0888	9.58e-05	0.729	-0.0778	0.000697	0.522	-0.448	0.00135	0.407701	-0.262168	0.000235	0.630755	-0.000246
1A_497201595	1A	497201595	0.308	0.0141	0.0026	0.346	-0.48254	0.00275	0.608	-1.16	0.00104	0.112	1.07585	0.00434	0.881	-0.0711	0.000258	0.334	-1.62	0.00242	0.375	0.33409	0.00204	0.00431	0.18165	0.01087	0.657	0.02003	0.000857	0.56	-0.511	0.00128	0.939	-0.10343	0.00013851	0.955	0.08883	9.58e-05	0.883	0.11938	0.000275	0.574	0.47208	0.00115	0.272756	0.351025	0.000341	0.501522	-0.0223195
1A_497201682	1A	497201682	0.318	-0.00307	0.00253	0.358	-0.47027	0.00266	0.608	-1.16	0.00104	0.112	1.07585	0.00434	0.9	-0.0498	0.000215	0.336	-1.62	0.00241	0.375	0.33409	0.00204	0.189	0.27992	0.00331	0.64	0.02361	0.000911	0.518	-0.541	0.00145	0.934	-0.093236	0.00014998	0.9	-0.0321	0.000219	0.911	0.12889	0.000205	0.566	0.46568	0.00118	0.336065	0.361631	0.000286	0.613308	-0.0380385
1A_497861078	1A	497861078																																											0.152167	0.014451	0.000494	0.528171	-0.376147
1A_497902351	1A	497902351																																											0.987235	-0.0533518	3.37e-06	0.696727	-0.30037
1A_498007187	1A	498007187																																														0.256365	-0.46076
1A_498287359	1A	498287359	0.494	-0.229	0.00156							0.263	-1.01	0.00264	0.645	-1.13	0.000895	0.982	0.16086	4.07e-05				0.0746	-0.173	0.00516	0.896	-0.29	0.000224	0.857	0.11735	0.000342				0.672	-0.774	0.000828	0.431	-0.384	0.00186	0.848	0.04842	0.000342	0.919659	0.0199194	2.2e-05	0.696338	0.104956
1A_498539597	1A	498539597																																											0.918089	-0.154051	2.24e-05
1A_499227322	1A	499227322	0.332	-0.811	0.00244													0.989	-0.155	2.38e-05										0.782	-0.122	0.000543							0.282	-0.518	0.0028	0.687	-0.068	0.000782	0.85657	-0.169639	4.06e-05	0.658479	-0.0268058
1A_499840870	1A	499840870	0.293	0.58746	0.00271							0.276	0.9623	0.00255	0.304	1.98402	0.00243	0.689	-0.938	0.000822				0.114	0.23367	0.00432	0.738	0.50732	0.000619	0.457	0.99643	0.00173				0.567	1.70608	0.00118	0.116	0.76668	0.00477	0.391	0.51865	0.00195	0.960227	-0.080168	1.06e-05	0.498295	-0.366551
1A_499864157	1A	499864157	0.358	0.66745	0.00227	0.885	-0.15184	0.00031541	0.64	-0.421	0.000929	0.29	0.94982	0.00245	0.28	2.08238	0.0026	0.789	-0.81	0.000525	0.675	0.0543	0.000819	0.114	0.23367	0.00432	0.753	0.48787	0.00058	0.494	1.04536	0.00156	0.125	0.35209	0.0046	0.58	1.77495	0.00113	0.165	0.81552	0.00398	0.442	0.54633	0.0017	0.968635	-0.0188127	8.35e-06	0.453884	-0.403685
1A_499864432	1A	499864432	0.284	-0.566	0.00278	0.885	0.15184	0.00031541	0.64	0.42148	0.000929	0.276	-0.962	0.00255	0.29	-2.05	0.00253	0.677	0.95329	0.000861	0.675	-0.0543	0.000819	0.114	-0.234	0.00432	0.753	-0.489	0.00058	0.437	-0.971	0.00183	0.125	-0.35209	0.0046	0.51	-1.88	0.0014	0.148	-0.797	0.00423	0.458	-0.555	0.00162	0.93413	0.0153218	1.79e-05	0.398597	0.436639
1A_500074551	1A	500074551	0.358	0.66745	0.00227	0.894	0.15908	0.00029	0.64	-0.421	0.000929	0.276	0.9623	0.00255	0.225	2.23798	0.00304	0.789	-0.81	0.000525	0.675	0.0543	0.000819	0.121	0.22083	0.0042	0.649	0.59327	0.000882	0.494	1.04536	0.00156	0.219	0.39618	0.00336	0.532	2.17574	0.00131	0.165	0.81552	0.00398	0.442	0.54633	0.0017	0.872294	0.0864344	3.58e-05	0.313077	-0.50896
1A_500842256	1A	500842256	0.481	0.53557	0.00161	0.794	0.5162	0.00059833	0.526	-0.101	0.00133	0.205	1.015	0.00314	0.237	2.21921	0.00295	0.679	-0.965	0.000855	0.439	0.0256	0.00171	0.286	0.14694	0.00249	0.688	0.56549	0.000762	0.622	0.9394	0.00105	0.102	0.35356	0.00506	0.565	2.05442	0.00119	0.268	0.74846	0.00291	0.559	0.49815	0.00121	0.767561	0.0121723	6.93e-05	0.53271	-0.314547
1A_501121082	1A	501121082										0.223	-1.06	0.00297																															0.744127	-0.266546	7.75e-05	0.959572	0.0722647
1A_501121114	1A	501121114																																											0.838854	0.262673	4.61e-05	0.502603	-0.333352
1A_502614973	1A	502614973																																											0.745623	0.183119	7.69e-05	0.451296	-0.317442
1A_502614974	1A	502614974																						0.0404	-0.00132	0.00639																			0.311763	0.84891	0.000306	0.133275	-0.281662
1A_502682678	1A	502682678	0.371	-0.406	0.00219	0.77	0.71255	0.00067671	0.553	-1.12	0.00123	0.396	0.85496	0.00183	0.231	2.15871	0.00299	0.597	-1.28	0.00114	0.282	-0.269	0.00263	0.724	0.15422	0.000641	0.586	0.48755	0.00109	0.426	0.39333	0.00189	0.402	0.29009	0.00201	0.17	3.43958	0.00368	0.324	0.42281	0.00249	0.273	0.92032	0.0027	0.944908	-0.169299	1.49e-05	0.948735	-0.118125
1A_503381311	1A	503381311	0.242	0.275	0.00314							0.0459	1.43722	0.0061	0.405	1.49128	0.00184	0.783	-0.648	0.000542							0.942	-0.187	0.000121	0.411	-0.00757	0.00197				0.812	0.61628	0.000433	0.317	0.46773	0.00254	0.669	-0.00415	0.000835	0.744776	0.335517	7.72e-05	0.774411	0.228752
1A_503725665	1A	503725665																																											0.189476	-1.11781	0.000436	0.578359	0.0112519
1A_503725697	1A	503725697																																											0.835067	0.010117	4.72e-05	0.466793	-0.295756
1A_504090012	1A	504090012				0.743	0.75689	0.00077	0.401	-0.289	0.0019										0.375	-0.51	0.00204	0.0353	-0.146	0.00666							0.749	0.25188	0.00063783										0.303468	0.86309	0.000313	0.0759655	-0.124665
1A_504243481	1A	504243481	0.55	0.47555	0.00132							0.0779	-1.34	0.00505				0.492	1.41892	0.00157				0.73	-0.163	0.000625				0.755	-0.0981	0.000622							0.564	-0.398	0.00127	0.224	-1.03	0.00311	0.906776	0.189132	2.56e-05	0.979524	-0.0704848
1A_504420080	1A	504420080	0.646	0.33328	0.000963							0.0955	-1.29	0.00465				0.249	1.82048	0.00308										0.825	-0.382	0.000424							0.986	0.07285	3.1e-05	0.411	-0.589	0.00185	0.965015	0.102202	9.33e-06	0.77304	-0.163146
1A_504420097	1A	504420097																																											0.361561	0.0780216	0.000267
1A_504610880	1A	504610880	0.544	0.26687	0.00134													0.749	0.42101	0.000638										0.849	-0.436	0.000362							0.595	-0.73	0.00115	0.539	-0.779	0.00129	0.505332	0.167215	0.000179	0.133679	0.229184
1A_505490303	1A	505490303																																											0.888218	-0.210914	3.11e-05	0.918754	0.0161319
1A_505733178	1A	505733178																																											0.183341	0.0799559	0.000445
1A_506667493	1A	506667493																																														0.671267	0.28285
1A_506671630	1A	506671630	0.418	-0.332	0.00193	0.992	-0.12259	2.0338e-05	0.461	-1.1	0.00161	0.612	0.63769	0.000969	0.473	-0.0655	0.00153	0.674	-0.702	0.000872	0.588	-0.236	0.00111	0.896	0.09983	0.000218	0.29	-0.559	0.00253	0.198	-1.18	0.00359	0.247	0.4362	0.00309	0.832	-0.165	0.000382	0.454	-0.0654	0.00175	0.735	0.00122	0.000639	0.581213	0.388207	0.000142	0.479957	0.391424
1A_507936949	1A	507936949																																											0.182943	0.334363	0.000445	0.480861	0.201029
1A_507956069	1A	507956069	0.253	0.82892	0.00304							0.717	-0.345	0.000658				0.425	1.17302	0.00189										0.193	0.95852	0.00364							0.452	0.22652	0.00175	0.751	-0.0955	0.000594	0.937812	-0.151143	1.68e-05	0.454463	-0.418055
1A_507978271	1A	507978271	0.333	-0.471	0.00243	0.993	0.04572	1.8006e-05	0.662	0.06598	0.000858	0.682	0.40071	0.000756	0.685	0.58765	0.000771	0.498	-0.805	0.00154	0.737	-0.123	0.000637	0.662	0.18219	0.00082	0.558	0.01717	0.00119	0.145	-1.35	0.00427	0.0791	0.43269	0.00562	0.62	0.51831	0.000994	0.503	-0.106	0.00152	0.833	-0.032	0.000379	0.764287	-0.194374	7.05e-05	0.847114	0.190087
1A_508047046	1A	508047046	0.332	-0.498	0.00244													0.527	-0.765	0.00142										0.129	-1.39	0.00453							0.363	-0.147	0.00224	0.715	-0.0814	0.000697	0.930048	-0.171052	1.9e-05	0.250972	0.582363
1A_508184636	1A	508184636	0.302	-0.798	0.00264	0.762	0.66672	0.00070268	0.17	0.58921	0.00369	0.772	0.14976	0.00051	0.867	0.34663	0.00029	0.301	-1.34	0.00265	0.529	-0.282	0.00132	0.376	0.0913	0.00194	0.401	0.03324	0.00187	0.268	-0.982	0.00291	0.0419	0.44581	0.00703	0.257	-1.07	0.00283	0.533	0.19997	0.00139	0.577	-0.201	0.00114	0.844983	0.263441	4.41e-05	0.696389	0.271511
1A_508571657	1A	508571657	0.493	0.90332	0.00156	0.779	-0.71061	0.00064551	0.751	-0.615	0.000596	0.828	-0.261	0.000372	0.504	-1.52	0.0014	0.365	1.78773	0.00223	0.569	0.17812	0.00117	0.648	-0.208	0.00086	0.268	-0.376	0.00269	0.421	1.00836	0.00191	0.00725	-0.69441	0.01094	0.0683	-3.29	0.00559	0.433	0.000583	0.00185	0.717	-0.412	0.000692	0.579199	0.47461	0.000143	0.945509	0.0910469
1A_508720387	1A	508720387	0.527	0.67256	0.00141							0.587	-0.343	0.00105	0.579	-1.05	0.00112	0.417	1.66403	0.00193				0.65	-0.21	0.000854	0.0594	0.36422	0.00578	0.339	1.27395	0.00239				0.0699	-1.84	0.00554	0.396	0.26155	0.00205	0.709	-0.422	0.000714	0.559907	0.677893	0.000152	0.978971	0.0588219
1A_508723994	1A	508723994	0.349	-0.183	0.00233	0.976	-0.21228	6.1892e-05	0.7	-0.471	0.000742	0.592	0.33534	0.00103	0.811	-0.0771	0.000428	0.572	-0.608	0.00123	0.842	-0.01	0.000359	0.787	0.15004	0.000475	0.432	-0.556	0.00172	0.108	-1.53	0.00493	0.0828	0.47215	0.00552	0.486	-0.734	0.0015	0.328	-0.291	0.00246	0.737	-0.023	0.000634	0.954769	-0.082891	1.21e-05	0.656814	0.318879
1A_509771486	1A	509771486
1A_510292911	1A	510292911	0.227	-0.689	0.00328							0.743	0.19787	0.000587	0.344	-0.234	0.00218	0.287	-1.48	0.00276				0.44	0.13447	0.00163	0.511	-0.47	0.00137	0.147	-1.35	0.00424				0.246	-0.893	0.00291	0.576	-0.0366	0.00122	0.468	-0.15	0.00158	0.940207	-0.0963658	1.62e-05	0.449622	0.423212
1A_510830701	1A	510830701	0.716	0.71572	0.000737							0.681	-0.322	0.000758	0.53	-1.22	0.0013	0.246	1.78151	0.00311				0.43	-0.191	0.00168	0.725	-0.166	0.000656	0.883	0.11343	0.000276				0.0867	-0.868	0.00509	0.769	-0.154	0.00058	0.568	-0.416	0.00117	0.320622	0.752463	0.000298	0.865375	0.157839
1A_510849238	1A	510849238																																											0.498045	0.53472	0.000183	0.343496	0.569428
1A_510983454	1A	510983454	0.716	0.71572	0.000737							0.591	-0.428	0.00104				0.246	1.78151	0.00311				0.315	-0.17	0.0023				0.883	0.11343	0.000276							0.769	-0.154	0.00058	0.568	-0.416	0.00117	0.395065	0.593343	0.000243	0.858844	0.15303
1A_511620619	1A	511620619	0.846	0.43998	0.000369	0.262	-1.5726	0.00347	0.972	0.26573	5.85e-05	0.876	-0.099	0.000261	0.896	-0.469	0.000223	0.827	0.72875	0.000418	0.487	0.23224	0.0015	0.752	-0.135	0.000565	0.0691	0.50555	0.00547	0.352	1.44944	0.00231	0.0636	-0.70027	0.0061	0.186	-1.72	0.0035	0.502	0.21397	0.00152	0.587	-0.595	0.00111	0.777726	0.385429	6.59e-05	0.910311	-0.141684
1A_511632612	1A	511632612	0.453	-0.435	0.00175	0.711	-0.43299	0.00088327	0.013	-1.54	0.00906							0.506	0.25679	0.00151	0.518	-0.278	0.00137	0.731	0.05412	0.000622				0.902	0.16095	0.000228	0.826	0.20059	0.00042085				0.926	-0.113	0.000169	0.198	0.91105	0.00338	0.762284	-0.412317	7.11e-05	0.598022	-0.291801
1A_512475800	1A	512475800				0.497	1.41795	0.00181	0.0142	2.30968	0.00888										0.7	-0.219	0.000742	0.608	-0.0592	0.000987							0.988	0.02363	2.7554e-05										0.038618	0.573899	0.000853	0.963509	0.0965076
1A_512475885	1A	512475885																						0.0747	0.01313	0.00516																			0.0761776	-0.803002	0.000675	0.996069	0.00848151
1A_512491739	1A	512491739	0.936	-0.281	0.000145							0.994	0.06556	1.11e-05	0.553	1.1082	0.00121	0.833	-0.263	0.000404				0.468	0.13716	0.00151	0.888	0.02248	0.000243	0.807	-0.382	0.000473				0.566	1.62807	0.00118	0.636	-0.0671	0.001	0.392	0.76163	0.00195	0.303541	-0.862171	0.000313	0.838373	-0.164463
1A_512491747	1A	512491747																						0.608	-0.0592	0.000987																			0.0761776	0.803002	0.000675	0.988214	0.0289229
1A_512496668	1A	512496668				0.497	1.41795	0.00181	0.0142	2.30968	0.00888										0.7	-0.219	0.000742	0.608	-0.0592	0.000987							0.988	0.02363	2.7554e-05										0.0760692	0.811042	0.000675	0.973174	0.041625
1A_512666143	1A	512666143	0.489	1.53882	0.00158	0.787	0.75548	0.00061858	0.0146	1.32003	0.00883							0.411	0.50074	0.00197	0.478	0.31928	0.00154							0.981	-0.227	4.23e-05	0.593	-0.23058	0.00115				0.736	0.55176	0.000676	0.181	-1.15	0.00355	0.600171	0.473638	0.000134	0.927136	0.0560056
1A_512858178	1A	512858178																																											0.587419	0.622134	0.000139	0.961315	0.0341494
1A_512885554	1A	512885554	0.489	1.53882	0.00158	0.8	0.07398	0.00057579	0.0126	1.49185	0.00914							0.411	0.50074	0.00197	0.529	0.28309	0.00132	0.74	-0.0385	0.000597				0.981	-0.227	4.23e-05	0.588	-0.31469	0.00117				0.736	0.55176	0.000676	0.181	-1.15	0.00355	0.851539	0.337735	4.21e-05	0.943431	0.0301266
1A_513209096	1A	513209096	0.602	0.94877	0.00112													0.296	0.60172	0.00269				0.572	-0.11	0.00111				0.62	-0.744	0.00106							0.546	0.79383	0.00134	0.158	-1.08	0.00385	0.76087	0.473042	7.16e-05	0.918842	-0.0822155
1A_513660886	1A	513660886				0.743	-0.98148	0.00076913	0.0226	-1.91	0.00791										0.812	0.10396	0.000434	0.0714	-0.117	0.00525							0.888	0.1501	0.00026233										0.153143	0.14458	0.000492	0.364251	0.361345
1A_513881195	1A	513881195				0.743	0.98148	0.00076913																0.0724	0.1092	0.00522							0.888	-0.1501	0.00026233										0.0620108	-0.00729274	0.000729	0.156173	-0.591632
1A_514257341	1A	514257341							0.0214	2.26718	0.00802										0.926	0.000846	0.000161	0.114	0.11753	0.00433																			0.0314654	-0.342336	0.000907	0.0927649	-0.666117
1A_514667179	1A	514667179	0.351	0.11688	0.00232							0.911	0.13931	0.000183				0.0772	0.43318	0.00568				0.243	-0.227	0.00281				0.255	0.98227	0.00303							0.653	-0.437	0.000941	0.577	0.096	0.00114	0.595443	-0.27524	0.000136	0.860859	0.0668746
1A_515662296	1A	515662296	0.4	-0.0794	0.00203	0.597	-0.8719	0.00133	0.818	-0.152	0.000419	0.915	0.11154	0.000174	0.372	-1.21	0.00202	0.138	0.07905	0.00439	0.846	0.13203	0.000349	0.204	-0.221	0.00316	0.631	-0.567	0.000939	0.473	0.13931	0.00166	0.419	-0.24588	0.00192	0.462	-0.18	0.00161	0.429	-0.597	0.00187	0.598	-0.123	0.00107	0.918439	0.0633067	2.23e-05	0.315815	0.384774
1A_515759602	1A	515759602																																											0.155443	1.06526	0.000488	0.129933	0.869696
1A_515899480	1A	515899480	0.479	-0.167	0.00162	0.414	1.07197	0.00228	0.645	-0.123	0.000913	0.884	-0.114	0.000243	0.267	0.78598	0.0027	0.233	-0.483	0.00322	0.895	-0.0847	0.000231	0.204	0.22134	0.00316	0.929	-0.0641	0.000149	0.304	-1.03	0.00263	0.46	0.26654	0.00172	0.694	0.48024	0.000758	0.553	0.43799	0.00131	0.509	-0.135	0.00141	0.406107	0.482915	0.000236	0.938282	0.0626484
1A_515960876	1A	515960876	0.456	0.1323	0.00173							0.829	0.17099	0.00037	0.237	-0.827	0.00294	0.236	0.46962	0.00319				0.238	-0.231	0.00285	0.982	0.03277	3.77e-05	0.308	1.02498	0.0026				0.802	-0.637	0.000459	0.526	-0.45	0.00142	0.522	0.13379	0.00135	0.550016	-0.41013	0.000157	0.913403	0.00821782
1A_516559204	1A	516559204																																											0.522966	-0.187169	0.00017
1A_516581337	1A	516581337	0.551	0.93798	0.00132	0.722	-0.74158	0.00084412	0.547	0.88848	0.00126	0.932	0.20948	0.000139	0.607	0.0611	0.00102	0.281	-0.393	0.00281	0.636	0.26373	0.000942	0.421	-0.205	0.00172	0.974	-0.134	5.47e-05	0.534	-0.204	0.00139	0.579	-0.063928	0.00121	0.941	0.03734	0.000126	0.461	-0.435	0.00171	0.979	0.0588	4.39e-05	0.946837	0.151373	1.43e-05	0.266615	0.445474
1A_516584271	1A	516584271	0.382	1.29121	0.00212				0.536	1.10494	0.0013	0.914	0.23779	0.000179	0.633	0.16543	0.000934	0.2	0.08084	0.00357	0.769	0.20037	0.000547	0.425	-0.184	0.0017	0.935	0.02493	0.000136	0.348	0.73355	0.00234				0.883	-0.817	0.000258	0.528	-0.217	0.00141	0.895	0.23289	0.000232	0.876066	-0.252161	3.47e-05	0.886984	0.124071
1A_517409207	1A	517409207																																											0.808132	0.189715	5.58e-05	0.984663	0.0775018
1A_517484057	1A	517484057																																											0.623967	-0.331909	0.000124	0.863841	-0.181366
1A_517489486	1A	517489486	0.353	1.15398	0.0023							0.776	0.41842	0.000502	0.879	-0.527	0.000264	0.242	0.72086	0.00314				0.848	-0.0758	0.000328	0.523	-0.598	0.00132	0.531	-0.427	0.0014				0.937	-0.39	0.000134	0.992	-0.0261	1.71e-05	0.624	-0.0626	0.000981	0.598725	-0.383641	0.000134	0.525438	-0.281306
1A_517622097	1A	517622097	0.369	1.38528	0.0022							0.792	0.39602	0.000461				0.244	-0.0427	0.00312				0.839	-0.0265	0.000347				0.196	-1.19	0.00361							0.91	-0.159	0.000208	0.902	-0.0407	0.000215	0.953089	-0.114317	1.26e-05	0.560192	0.287524
1A_520010146	1A	520010146				0.0394	-0.36057	0.0084	0.455	0.45042	0.00164										0.0646	-0.318	0.00572										0.54	0.2847	0.00136													0.923778	-0.040841
1A_520354078	1A	520354078	0.331	1.14632	0.00244	0.571	0.93459	0.00145	0.574	0.56389	0.00116	0.857	-0.178	0.000305	0.114	1.63311	0.00444	0.0558	-0.758	0.0064	0.492	0.18871	0.00148	0.573	0.22185	0.00111	0.985	-0.0746	2.99e-05	0.0897	-0.966	0.00534	0.257	-0.23789	0.003	0.348	2.30309	0.00219	0.798	0.21578	0.000499	0.905	-0.157	0.000207	0.963561	0.00901536	9.73e-06	0.0625945	0.474589
1A_520433405	1A	520433405																						0.628	-0.0856	0.000922																						0.347166	-0.238733
1A_520433436	1A	520433436																						0.926	0.05512	0.000154																						0.23494	0.356674
1A_520573048	1A	520573048	0.818	-0.395	0.000442	0.0125	0.35599	0.01141	0.478	0.61377	0.00154	0.638	0.33447	0.000889	0.192	0.71445	0.00338	0.441	-0.32	0.00181	0.146	-0.0583	0.004	0.378	0.22627	0.00193	0.253	0.82127	0.00281	0.281	-0.183	0.00281	0.131	0.48655	0.0045	0.526	1.09564	0.00134	0.554	-0.494	0.00131	0.159	0.08753	0.00382	0.470511	-0.39484	0.000198	0.783734	0.145293
1A_520868230	1A	520868230																																											0.75108	0.48144	7.5e-05	0.65858	-0.13846
1A_521227646	1A	521227646	0.086	-2.73	0.00543							0.7	-0.0734	0.000704	0.428	-1.62	0.00173	0.0689	-1.01	0.00593							0.818	-0.307	0.000411	0.0529	-0.506	0.00651				0.54	-1.91	0.00128	0.283	-0.742	0.00279	0.905	0.18103	0.000208	0.654826	-0.491675	0.000111	0.17172	-0.217865
1A_521933721	1A	521933721	0.353	-1.99	0.0023	0.162	0.62036	0.00471	0.837	0.6801	0.000371	0.593	0.37195	0.00103	0.981	0.13136	3.88e-05	0.463	-0.114	0.0017	0.836	0.03924	0.000373	0.905	0.10039	0.000199	0.993	0.06587	1.53e-05	0.266	0.66834	0.00293	0.11	0.47779	0.00489	0.84	-0.928	0.000361	0.9	-0.232	0.000232	0.96	0.14839	8.39e-05	0.453743	-0.696474	0.000207	0.313264	-0.0595761
1A_521982343	1A	521982343	0.346	-1.67	0.00235							0.792	-0.253	0.00046	0.888	-0.0502	0.000241	0.154	-0.448	0.00414				0.911	0.09161	0.000185	0.869	-0.332	0.000287	0.0698	0.14564	0.0059				0.422	-2.48	0.0018	0.491	-0.437	0.00157	0.963	0.15289	7.85e-05	0.4817	-0.657689	0.000191	0.0841248	-0.26952
1A_521991095	1A	521991095	0.335	1.56423	0.00242	0.0408	-0.81375	0.00831	0.756	-0.826	0.000581	0.545	-0.24	0.0012				0.155	-0.26	0.00413	0.472	-0.0237	0.00156	0.866	-0.117	0.000286				0.0603	-0.882	0.00622	0.0447	-0.46797	0.00689				0.575	0.17704	0.00122	0.936	-0.191	0.000137	0.381991	0.406611	0.000252	0.441441	0.367905
1A_522189599	1A	522189599																																														0.983373	-0.0661511
1A_522957155	1A	522957155	0.36	1.64551	0.00226	0.178	-0.63079	0.00448	0.628	-1.05	0.000968	0.92	-0.168	0.000164	0.862	-0.348	0.000302	0.246	-0.16	0.0031	0.446	0.01577	0.00168	0.995	-0.0162	1.01e-05	0.896	-0.269	0.000225	0.0789	-0.839	0.00563	0.134	-0.43491	0.00445	0.678	1.26555	0.000807	0.652	0.20584	0.000945	0.842	-0.198	0.000358	0.435121	0.721456	0.000218	0.143428	0.475903
1A_525021260	1A	525021260	0.36	1.64551	0.00226	0.178	-0.63079	0.00448	0.628	-1.05	0.000968	0.836	-0.213	0.000354	0.886	-0.596	0.000247	0.246	-0.16	0.0031	0.446	0.01577	0.00168	0.995	-0.0162	1.01e-05	0.941	-0.211	0.000123	0.0789	-0.839	0.00563	0.134	-0.43491	0.00445	0.769	1.24753	0.000545	0.652	0.20584	0.000945	0.842	-0.198	0.000358	0.269932	0.850249	0.000343	0.104502	0.34729
1A_525329683	1A	525329683				0.172	-0.68794	0.00456																									0.115	-0.45034	0.00478										0.362152	0.431663	0.000266	0.309736	0.260975
1A_525518699	1A	525518699																																											0.618855	0.133865	0.000126	0.501889	0.144612
1A_526216164	1A	526216164	0.325	-1.94	0.00248							0.901	-0.242	0.000206	0.857	-0.55	0.000314	0.264	-0.727	0.00295				0.893	0.06323	0.000224	0.624	-0.348	0.000964	0.131	0.05046	0.0045				0.208	-3.04	0.00326	0.522	-0.385	0.00144	0.902	0.13333	0.000215	0.810762	0.0442012	5.5e-05	0.26369	-0.30464
1A_529326562	1A	529326562	0.306	1.93535	0.00262	0.183	-0.4224	0.0044	0.984	-0.21	3.33e-05	0.848	0.33679	0.000327	0.913	0.4493	0.000187	0.236	0.71588	0.0032	0.69	0.02134	0.000772	0.55	-0.241	0.00119	0.561	0.41094	0.00118	0.108	-0.123	0.00492	0.0989	-0.44054	0.00512	0.205	3.02596	0.00329	0.593	0.30874	0.00115	0.935	-0.111	0.00014	0.965861	-0.0460477	9.1e-06	0.651042	0.131906
1A_530178155	1A	530178155	0.0751	0.8981	0.00573	0.662	-0.64652	0.00107	0.449	0.51902	0.00167	0.945	0.07563	0.000111	0.809	0.53478	0.000431	0.0287	1.15778	0.00788	0.162	-0.363	0.0038	0.918	-0.0719	0.000169	0.623	0.17925	0.000967	0.204	0.38456	0.00351	0.485	-0.32662	0.0016	0.967	0.04887	6.88e-05	0.889	0.10867	0.000261	0.287	0.09095	0.0026	0.959196	-0.0825827	1.09e-05	0.61647	0.185063
1A_530232680	1A	530232680	0.0559	0.90877	0.00639							0.945	0.07563	0.000111	0.752	0.6333	0.000583	0.0314	1.1323	0.00767							0.644	0.13149	0.000898	0.236	0.32014	0.00319				0.951	-0.244	0.000105	0.933	0.06257	0.000154	0.291	0.10506	0.00257	0.832702	-0.224421	4.8e-05	0.673117	0.184817
1A_531015728	1A	531015728	0.396	0.43977	0.00204	0.0729	-1.9902	0.0068	0.196	-0.135	0.00339	0.547	0.15936	0.00119	0.352	0.81083	0.00213	0.126	-0.973	0.00458	0.105	-0.499	0.0047	0.912	-0.054	0.000182	0.199	-0.678	0.0033	0.325	-1.18	0.00248	0.524	-0.28291	0.00143	0.282	-1.89	0.00263	0.25	-1.15	0.00306	0.152	-1.24	0.00392	0.5164	-0.476139	0.000173	0.716535	0.0357873
1A_531281699	1A	531281699	0.0992	-0.631	0.00511	0.099	0.76369	0.006	0.418	-0.188	0.00182	0.987	-0.0378	2.57e-05	0.564	-0.89	0.00117	0.057	-1.17	0.00635	0.141	0.30194	0.00408	0.801	0.1186	0.00044	0.306	0.13047	0.00242	0.275	-0.55	0.00286	0.25	0.40127	0.00307	0.702	0.84976	0.000734	0.993	0.01838	1.49e-05	0.239	-0.0564	0.00298	0.788113	-0.242744	6.24e-05	0.525233	0.210766
1A_531373738	1A	531373738	0.422	0.10998	0.00191							0.829	-0.229	0.000371				0.187	0.4538	0.00372				1	0.00145	7.03e-07				0.335	-0.453	0.00242							0.832	-0.253	0.000407	0.225	0.12194	0.0031	0.901287	0.00855341	2.72e-05	0.809523	-0.165866
1A_531561588	1A	531561588	0.241	0.06262	0.00314	0.157	0.02702	0.0048	0.23	-0.209	0.00306	0.692	-0.226	0.000727	0.326	1.2615	0.00229	0.0873	0.49473	0.0054	0.584	-0.0729	0.00112	1	0.00145	7.03e-07	0.548	-0.128	0.00123	0.226	-0.461	0.00329	0.427	-0.18238	0.00188	0.935	0.0126	0.000139	0.782	-0.21	0.000543	0.206	0.10183	0.00329	0.83785	-0.00849219	4.64e-05	0.820756	-0.160137
1A_531562776	1A	531562776
1A_531680875	1A	531680875	0.427	0.83753	0.00188							0.827	0.13318	0.000376				0.611	-0.311	0.00109										0.456	0.3317	0.00173							0.938	0.07215	0.000141	0.282	-0.679	0.00264	0.562281	-0.247495	0.000151	0.996643	0.00613619
1A_531680970	1A	531680970	0.571	0.5008	0.00124							0.774	0.157	0.000506				0.387	-1.22	0.0021				0.736	-0.153	0.000608				0.71	-0.514	0.000756							0.428	-0.192	0.00188	0.182	-0.773	0.00354	0.591345	-0.331635	0.000138	0.417671	0.39738
1A_531876034	1A	531876034	0.385	0.73157	0.00211	0.354	-0.96864	0.00269				0.71	0.2025	0.000675	0.989	0.11929	2.23e-05	0.298	-1.37	0.00268				0.512	-0.197	0.00133	0.713	-0.354	0.000692	0.672	-0.708	0.00088	0.663	-0.23469	0.00090722	0.126	-0.0789	0.00432	0.29	-0.26	0.00274	0.11	-0.912	0.00459	0.34014	-0.241045	0.000283	0.854806	0.159607
1A_531878018	1A	531878018																																											0.472303	-0.543238	0.000197	0.356157	0.374496
1A_531878053	1A	531878053	0.49	-0.741	0.00157							0.716	-0.224	0.000659	0.75	0.37026	0.000588	0.553	0.50716	0.00131				0.438	0.25517	0.00164	0.675	0.35025	0.000802	0.608	-0.224	0.0011				0.272	1.54303	0.00271	0.95	-0.0568	0.000113	0.101	0.9339	0.00477	0.654187	0.423879	0.000111	0.603528	-0.0370945
1A_531885906	1A	531885906	0.503	1.23535	0.00152							0.687	-0.446	0.000741				0.751	0.61235	0.000634				0.614	-0.223	0.000969				0.627	-0.636	0.00103							0.878	-0.233	0.000287	0.447	-0.583	0.00167	0.471407	-0.546726	0.000197	0.550006	-0.352359
1A_531926715	1A	531926715	0.582	0.80988	0.00119	0.967	0.1573	8.6627e-05	0.2	-1.88	0.00335	0.789	-0.32	0.000468	0.897	-0.13	0.000221	0.609	0.77437	0.0011	0.645	0.10887	0.000912	0.614	-0.223	0.000969	0.478	0.02168	0.00151	0.74	-0.598	0.000665	0.799	-0.16395	0.00049679	0.22	-0.806	0.00315	0.916	-0.206	0.000194	0.415	-0.627	0.00183	0.311095	-0.469963	0.000306	0.499939	-0.347927
1A_532088843	1A	532088843																																											0.337465	0.929729	0.000285	0.510923	-0.319846
1A_532107126	1A	532107126	0.307	-0.905	0.00261							0.721	-0.285	0.000646				0.596	0.86552	0.00114				0.639	0.18344	0.000888				0.56	0.82172	0.00128							0.223	0.29534	0.00331	0.0669	1.04291	0.00564	0.336622	0.0322744	0.000285	0.627064	-0.278465
1A_532212451	1A	532212451	0.444	1.51287	0.0018	0.863	-0.2551	0.00038157				0.947	-0.0666	0.000107	0.588	0.8254	0.00108	0.555	0.58991	0.0013				0.495	-0.274	0.0014	0.425	0.13792	0.00175	0.671	0.22822	0.000882	0.499	-0.35693	0.00154	0.408	0.24996	0.00186	0.911	0.10176	0.000205	0.613	-0.48	0.00102	0.44241	-0.417401	0.000214	0.321399	-0.041785
1A_532212452	1A	532212452	0.823	0.22888	0.000429	0.309	-1.2218	0.00304				0.777	0.22756	0.000498	0.631	-0.239	0.000939	0.746	-0.676	0.000648				0.692	-0.153	0.000731	0.567	-0.211	0.00116	0.635	-0.625	0.001	0.539	-0.29599	0.00136	0.441	-0.417	0.0017	0.218	-0.261	0.00337	0.065	-1.03	0.0057	0.52503	-0.0664612	0.000169	0.864542	0.148626
1A_532212482	1A	532212482	0.527	-0.117	0.00142							0.754	0.20947	0.000557				0.262	-1.24	0.00297				0.706	-0.148	0.00069				0.48	-1.01	0.00162							0.0892	-0.363	0.00535	0.105	-0.934	0.00469	0.241742	-0.214854	0.000372	0.649383	0.278014
1A_532263105	1A	532263105	0.513	-1.38	0.00147	0.726	0.20273	0.00082774	0.182	2.06262	0.00355	0.996	0.02158	7.17e-06	0.681	-0.651	0.000785	0.613	-0.481	0.00108	0.526	0.10035	0.00134	0.495	0.27422	0.0014	0.559	-0.0854	0.00119	0.69	-0.179	0.00082	0.461	0.35814	0.00171	0.509	-0.448	0.00141	0.955	0.01563	0.000102	0.606	0.50808	0.00104	0.107662	0.986419	0.000584	0.458448	-0.125906
1A_532433018	1A	532433018	0.618	1.18551	0.00106							0.629	-0.527	0.000917	0.64	0.4913	0.000911	0.455	0.30364	0.00174				0.918	-0.0271	0.000171	0.413	0.01958	0.00181	0.618	-0.00805	0.00106				0.307	0.15309	0.00246	0.99	-0.0782	2.32e-05	0.467	-0.67	0.00158	0.302568	-0.540248	0.000313	0.526128	-0.0720944
1A_532436687	1A	532436687																																											0.472303	0.543238	0.000197	0.516999	-0.28145
1A_532477441	1A	532477441																																											0.472303	0.543238	0.000197	0.558612	-0.27056
1A_532487814	1A	532487814	0.345	0.00156	0.00235	0.547	0.6614	0.00156	0.176	0.5499	0.00361	0.554	-0.288	0.00117	0.779	0.26108	0.000509	0.733	0.60591	0.000686	0.514	0.17204	0.00138	0.95	0.03712	0.000102	0.33	0.40486	0.00227	0.784	0.0239	0.000537	0.677	0.23059	0.00086028	0.462	0.97858	0.00161	0.629	0.07438	0.00102	0.0568	1.02967	0.00598	0.942964	-0.11607	1.54e-05	0.702961	-0.157447
1A_532489535	1A	532489535	0.157	-0.27	0.0041							0.608	0.27313	0.000983				0.619	-0.813	0.00106				0.739	-0.0251	0.000599				0.871	-0.147	0.000304							0.568	-0.0949	0.00125	0.0661	-1.01	0.00566	0.877655	-0.0380247	3.42e-05	0.785957	0.140225
1A_532529494	1A	532529494	0.365	-0.265	0.00223	0.354	-0.83624	0.00269	0.2	-0.424	0.00335	0.47	0.41271	0.00149	0.638	0.31608	0.000916	0.62	-0.827	0.00106	0.608	-0.209	0.00104	0.705	0.03851	0.000694	0.324	-0.268	0.0023	0.96	-0.2	9.03e-05	0.969	-0.062271	6.9194e-05	0.684	-0.0588	0.000788	0.422	-0.0382	0.00191	0.0661	-1.01	0.00566	0.895487	-0.136773	2.89e-05	0.620907	0.230162
1A_532644655	1A	532644655	0.804	0.5797	0.000481	0.529	-0.34017	0.00165	0.271	0.36931	0.00272	0.603	-0.465	0.000999	0.881	-0.29	0.000259	0.582	-0.244	0.0012	0.219	0.40817	0.00317	0.956	-0.0514	8.86e-05	0.461	0.62858	0.00158	0.323	-1.49	0.0025	0.836	0.15863	0.00039572	0.795	0.93246	0.000477	0.692	-0.0362	0.000814	0.953	0.10092	0.0001	0.647325	-0.130604	0.000114	0.964998	-0.0618222
1A_532669183	1A	532669183																																											0.0915203	1.37488	0.000627	0.466019	-0.532332
1A_532669196	1A	532669196																																											0.132988	-1.05793	0.000529	0.447555	0.483293
1A_532669197	1A	532669197																																											0.0698247	-1.36541	0.000698	0.427455	0.499146
1A_532670328	1A	532670328																																											0.836713	-0.361237	4.67e-05	0.636079	0.289162
1A_532716719	1A	532716719
1A_532814490	1A	532814490	0.191	1.04285	0.00366	0.0537	-0.53427	0.00759	0.961	0.16725	8.31e-05	0.593	-0.363	0.00103	0.612	0.6313	0.001	0.239	0.83536	0.00317	0.169	-0.33	0.00371	0.959	-0.0026	8.22e-05	0.0174	1.16118	0.0083	0.372	-0.263	0.00219	0.88	0.11046	0.00028294	0.594	1.11518	0.00108	0.989	0.04113	2.36e-05	0.849	-0.0654	0.00034	0.246112	-0.616756	0.000367	0.307706	-0.282046
1A_532918693	1A	532918693																																											0.925123	0.308357	2.04e-05
1A_533284918	1A	533284918																																											0.352649	-0.0150403	0.000273	0.644158	-0.0634749
1A_533284954	1A	533284954																																											0.444011	-0.021585	0.000213	0.780812	0.00552822
1A_533284967	1A	533284967																																											0.300222	-0.0555708	0.000315	0.780177	-0.0560975
1A_533670334	1A	533670334																																											0.897033	-0.346793	2.85e-05	0.236056	0.367542
1A_533670346	1A	533670346	0.387	-1.2	0.0021	0.168	-0.44365	0.00462	0.802	-0.538	0.00046	0.845	-0.27	0.000333	0.665	0.73672	0.000834	0.23	-0.536	0.00325	0.0207	-0.652	0.0081	0.828	0.05239	0.000374	0.162	0.98484	0.00372	0.45	-0.73	0.00177	0.444	-0.28283	0.0018	0.531	1.35579	0.00132	0.678	-0.324	0.000859	0.622	-0.416	0.000985	0.264069	0.0619232	0.000349	0.562297	0.255733
1A_533902931	1A	533902931	0.588	-0.545	0.00117	0.551	-0.48759	0.00154	0.961	0.19086	8.23e-05	0.336	-0.708	0.00216	0.775	0.6873	0.000521	0.257	-0.325	0.003	0.107	-0.539	0.00466	0.878	0.0812	0.000258	0.207	0.85502	0.00322	0.595	-0.335	0.00115	0.745	-0.19912	0.00065039	0.468	1.33225	0.00158	0.842	0.10336	0.000381	0.672	-0.374	0.000827	0.254451	-0.0972562	0.000359	0.417889	0.266132
1A_534051577	1A	534051577																																											0.888233	0.412672	3.11e-05	0.178684	-0.383181
1A_534055716	1A	534055716	0.45	0.41872	0.00176	0.0335	1.33136	0.00882	0.427	1.07616	0.00177	0.759	0.34662	0.000544	0.805	0.17506	0.000442	0.44	-0.273	0.00181	0.00291	0.85217	0.01223	0.628	0.12103	0.000923	0.171	-0.735	0.00361	0.434	0.75507	0.00185	0.292	0.4185	0.00272	0.983	0.01513	3.59e-05	0.577	0.48312	0.00122	0.526	0.54717	0.00133	0.35944	0.141123	0.000268	0.708671	-0.241344
1A_534097531	1A	534097531																																											0.56776	-0.766821	0.000148
1A_534272127	1A	534272127																																											0.481159	-0.847102	0.000192	0.890409	0.14397
1A_535117335	1A	535117335																																											0.255505	0.579996	0.000358	0.403997	0.035246
1A_535756160	1A	535756160																																											0.0189665	0.271135	0.00103972	0.952531	0.0286304
1A_535878341	1A	535878341	0.118	3.15114	0.00473													0.595	1.17104	0.00115				0.992	0.03347	1.56e-05				0.318	0.39965	0.00253							0.41	0.55396	0.00197	0.804	0.24248	0.000453	0.689053	-0.411086	9.76e-05	0.776702	0.196725
1A_535882457	1A	535882457																																											0.530923	-0.534965	0.000166	0.825646	0.151033
1A_535896242	1A	535896242	0.154	0.03431	0.00414							0.172	0.4508	0.00349				0.0835	-0.188	0.0055				0.739	0.02635	0.0006				0.842	-0.286	0.00038							0.323	-0.498	0.0025	0.173	-0.489	0.00365	0.339295	-0.31523	0.000283	0.13692	-0.0211494
1A_535896243	1A	535896243	0.316	1.73017	0.00254							0.763	-0.364	0.000534				0.0161	2.15364	0.00917				0.67	0.00848	0.000794				0.73	0.60951	0.000696							0.169	0.82409	0.00393	0.0894	0.92986	0.00503	0.0280253	0.950841	0.000937	0.0159163	0.834444
1A_535952199	1A	535952199	0.198	-2.1	0.00358							0.763	0.36387	0.000534				0.00751	-2.46	0.01087				0.67	-0.00848	0.000794				0.727	-0.616	0.000704							0.124	-0.912	0.00463	0.084	-0.948	0.00516	0.0375482	-0.971912	0.000861	0.0158459	-0.813676
1A_535952223	1A	535952223																																											0.542486	-0.736838	0.00016	0.669597	0.390719
1A_535952274	1A	535952274																																											0.0217976	1.06761	0.00100322	0.0296413	0.788805
1A_535952287	1A	535952287																																											0.335553	-1.13963	0.000286	0.680567	0.381105
1A_536339528	1A	536339528																																											0.93196	-0.150792	1.85e-05	0.581296	0.479644
1A_536339570	1A	536339570																																														0.656008	-0.498929
1A_536664231	1A	536664231	0.416	-0.927	0.00194							0.891	-0.111	0.000227	0.282	-0.979	0.00258	0.0507	-1.41	0.00661							0.623	-0.0977	0.000966	0.58	-0.228	0.0012				0.133	-2.18	0.00419	0.662	-0.255	0.00091	0.102	-0.685	0.00476	0.613068	-0.365943	0.000128	0.0360283	-0.161108
1A_536973335	1A	536973335	0.0762	-1.9	0.0057							0.238	-0.16	0.00284				0.000398	-2.23	0.01745										0.434	-1.03	0.00185							0.318	-0.552	0.00253	0.301	-0.663	0.0025	0.0460254	-0.988202	0.000807	0.179462	-0.235721
1A_537093931	1A	537093931	0.221	-1.43	0.00333	0.906	0.43584	0.00025478	0.317	-0.841	0.00239	0.601	0.26586	0.00101	0.0905	-2.2	0.00491	0.00304	-2.31	0.01289	0.171	-0.555	0.00368	0.781	-0.0295	0.000491	0.167	-1.05	0.00366	0.414	-1.19	0.00195	0.681	0.1217	0.00084764	0.0207	-4.1	0.00809	0.0295	-1.14	0.00781	0.1	-0.902	0.00479	0.000995	-1.94682	0.00181343	0.00286075	-0.736039
1A_537541244	1A	537541244	0.457	-0.886	0.00173	0.83	0.59935	0.00048077	0.317	-0.841	0.00239	0.621	0.28818	0.000939	0.0789	-2.15	0.00519	0.00862	-2.07	0.01056	0.171	-0.555	0.00368	0.781	-0.0295	0.000491	0.185	-0.977	0.00344	0.418	-1.15	0.00193	0.664	0.13946	0.00090522	0.0146	-4.13	0.00882	0.0678	-1.06	0.00596	0.0922	-0.888	0.00496	0.000447	-2.00482	0.0020234	0.00216282	-0.717959
1A_537889237	1A	537889237	0.302	-1.03	0.00265	0.84	0.55596	0.00045124	0.317	-0.841	0.00239	0.414	0.23124	0.00174	0.077	-2.15	0.00524	0.0235	-2.01	0.00832	0.171	-0.555	0.00368	0.781	-0.0295	0.000491	0.218	-0.921	0.00311	0.525	-1.04	0.00142	0.676	0.14171	0.00086458	0.0479	-3.4	0.00633	0.0644	-1.07	0.00607	0.116	-0.884	0.00449	0.00055	-1.98397	0.00196885	0.00646193	-0.620794
1A_537889297	1A	537889297	0.598	-0.788	0.00114	0.822	0.61731	0.00050556	0.383	-0.77	0.002	0.414	0.23124	0.00174	0.0653	-2.25	0.00558	0.00625	-2.08	0.01128	0.124	-0.611	0.00435	0.869	-0.0155	0.000278	0.232	-0.905	0.00298	0.408	-1.15	0.00198	0.684	0.14247	0.00083815	0.0366	-3.61	0.00689	0.0967	-1.02	0.00517	0.0411	-0.935	0.00665	0.00774747	-1.64618	0.00127463	0.0355142	-0.483841
1A_538783209	1A	538783209	0.488	-1.65	0.00159													0.119	-1.44	0.00472										0.669	-0.344	0.000887							0.695	0.48198	0.000804	0.389	0.2447	0.00196	0.293944	0.343571	0.000321	0.122993	0.544969
1A_539783455	1A	539783455	0.199	-1.61	0.00357				0.65	-0.308	0.000895	0.33	-0.469	0.00219				0.00355	-1.89	0.01254	0.337	0.01739	0.00227							0.21	-1.48	0.00345							0.052	-0.955	0.00655	0.00777	-1.34	0.01014	0.163796	-0.815175	0.000474	0.00742293	-0.649745
1A_539964290	1A	539964290	0.199	1.60945	0.00357				0.467	0.35233	0.00158	0.372	0.20269	0.00195	0.371	1.33498	0.00202	0.00355	1.8901	0.01254	0.383	0.06196	0.002	0.897	-0.0892	0.000215	0.687	0.42016	0.000768	0.21	1.47678	0.00345				0.054	2.69408	0.00608	0.052	0.95499	0.00655	0.00777	1.33519	0.01014	0.0819917	0.948987	0.000656	0.102812	0.211563
1A_540136972	1A	540136972	0.157	-2.16	0.0041				0.229	0.39849	0.00307	0.235	-0.434	0.00286	0.391	-0.726	0.00192	0.443	-0.287	0.0018	0.104	0.47966	0.00472	0.657	-0.148	0.000833	0.403	-0.12	0.00186	0.874	0.38372	0.000297				0.929	0.1535	0.000154	0.777	0.31952	0.000558	0.895	0.21514	0.000231	0.555769	-0.0207215	0.000154	0.117847	-0.0242943
1A_540261150	1A	540261150	0.184	1.85559	0.00375							0.36	0.57542	0.00202				0.513	-0.304	0.00148				0.294	0.27965	0.00243				0.772	-0.49	0.000571							0.745	-0.366	0.000651	0.503	-0.351	0.00143	0.62058	0.18015	0.000125	0.200093	0.106816
1A_540414611	1A	540414611	0.157	-1.76	0.0041	0.982	-0.032804	4.678e-05	0.152	-1.59	0.00392	0.289	0.51604	0.00245	0.338	-1.37	0.00222	0.0247	-0.701	0.00821	0.326	-0.129	0.00233	0.49	-0.168	0.00141	0.421	-0.04	0.00177	0.0952	-1.59	0.00521	0.828	0.14099	0.00041792	0.0139	-0.498	0.00892	0.485	-0.113	0.0016	0.12	-0.809	0.00442	0.609635	0.425812	0.00013	0.0674004	-0.100651
1A_540551835	1A	540551835																																											0.577352	-0.425368	0.000144
1A_540664712	1A	540664712	0.39	1.43734	0.00208	0.982	0.02495	4.594e-05	0.207	1.44469	0.00328	0.317	-0.399	0.00227	0.33	1.32165	0.00226	0.0587	0.50009	0.00629	0.288	0.13187	0.00259	0.703	0.14023	0.0007	0.627	0.00674	0.000954	0.0962	1.55471	0.00518	0.781	-0.16518	0.00054512	0.0593	0.2869	0.00589	0.531	0.08704	0.0014	0.114	0.80051	0.00452	0.83397	-0.269538	4.76e-05	0.208452	0.171728
1A_540665495	1A	540665495																																											0.8139	0.469196	5.4e-05	0.704608	0.263976
1A_540667747	1A	540667747	0.88	-0.502	0.000283							0.264	0.32146	0.00263				0.0459	-0.84	0.00683				0.335	-0.274	0.00217				0.189	-1.23	0.00369							0.554	-0.0472	0.00131	0.164	-0.381	0.00376	0.882453	-0.160143	3.28e-05	0.438133	-0.126474
1A_540712921	1A	540712921							0.148	-1.64	0.00399										0.0144	0.22386	0.00886
1A_541992725	1A	541992725	0.312	-1.79	0.00258										0.37	-1.26	0.00203	0.0547	-1.26	0.00644							0.45	0.25973	0.00163	0.19	-1.38	0.00367				0.997	0.10346	5.87e-06	0.798	-0.287	0.000499	0.166	-0.529	0.00374	0.681814	-0.0435523	0.0001	0.580969	-0.183079
1A_542180779	1A	542180779																																											0.148486	0.379943	0.0005
1A_542758730	1A	542758730	0.095	2.40955	0.00521	0.207	1.23916	0.00409	0.451	0.62867	0.00166	0.666	0.24272	0.000802	0.224	0.95401	0.00305	0.564	0.626	0.00127	0.611	0.06833	0.00102	0.224	0.26114	0.00298	0.212	-0.26	0.00317	0.366	1.07839	0.00222	0.55	0.06344	0.00132	0.38	0.22256	0.00201	0.902	0.10244	0.000228	0.868	0.10938	0.000294	0.416874	0.452101	0.000229	0.541434	-0.261897
1A_542763690	1A	542763690																																											0.52505	-0.200981	0.000169	0.643045	-0.20959
1A_543040838	1A	543040838																																											0.361896	0.350519	0.000266	0.278962	0.0182776
1A_543171561	1A	543171561				0.48	-0.68858	0.0019	0.254	2.15503	0.00285										0.517	0.22542	0.00138										0.629	-0.2936	0.00102										0.327898	0.420086	0.000292	0.935449	0.11235
1A_543830721	1A	543830721																																														0.300801	-0.261704
1A_544372287	1A	544372287	0.143	-2.21	0.00431							0.78	-0.0899	0.000491	0.275	-0.894	0.00264	0.448	-0.666	0.00177				0.308	-0.232	0.00234	0.00165	0.37015	0.01316	0.212	-1.45	0.00343				0.768	-0.214	0.000548	0.705	-0.388	0.000772	0.563	-0.12	0.00119	0.969204	-0.000219	8.2e-06	0.189808	0.25506
1A_544583228	1A	544583228	0.585	1.17849	0.00118													0.474	1.30583	0.00165										0.15	1.87765	0.00419							0.309	0.78984	0.0026	0.249	0.82252	0.00289	0.90904	0.03069	2.5e-05	0.977008	-0.0505355
1A_544706167	1A	544706167																																											0.800351	-0.171001	5.84e-05	0.362151	0.292005
1A_544915120	1A	544915120																																											0.459159	-0.343461	0.000204
1A_544933520	1A	544933520	0.707	-1.03	0.000764	0.248	-1.0946	0.00361	0.294	-1.68	0.00255	0.341	-0.422	0.00213	0.197	-1.16	0.00332	0.661	-0.672	0.000915	0.0484	-0.613	0.00632	0.115	-0.389	0.0043	0.0711	-0.109	0.00541	0.17	-1.71	0.00393	0.465	-0.33189	0.00169	0.565	-0.661	0.00119	0.287	-0.76	0.00276	0.537	-0.263	0.00129	0.74283	-0.339274	7.79e-05	0.226939	-0.0820054
1A_545747288	1A	545747288	0.911	0.54972	0.000205							0.439	0.4941	0.00163				0.577	1.04648	0.00122				0.192	0.32658	0.00328				0.204	1.58344	0.00352							0.435	0.57069	0.00184	0.63	0.36559	0.000959	0.365672	0.546371	0.000264	0.116621	0.311383
1A_545762254	1A	545762254	0.897	-0.083	0.00024	0.784	-0.088228	0.00062949	0.671	-0.559	0.000831	0.867	0.03741	0.000283	0.335	-0.747	0.00223	0.535	-1	0.00138	0.274	0.03864	0.0027	0.384	0.21975	0.0019	0.0756	0.08741	0.00528	0.239	-1.27	0.00317	0.778	0.08992	0.00055336	0.571	0.41504	0.00117	0.649	-0.444	0.000956	0.342	-0.691	0.00223	0.766024	0.390519	6.99e-05	0.914978	-0.0435838
1A_545892585	1A	545892585																																											0.668803	0.199235	0.000105
1A_546044944	1A	546044944	0.418	0.879	0.00193	0.885	0.3799	0.0003161	0.534	0.72147	0.0013	0.366	0.55061	0.00199	0.664	0.76681	0.000835	0.0384	1.63779	0.00723	0.061	0.61357	0.00583	0.762	0.11405	0.000538	0.0371	-0.484	0.00675	0.0447	2.09224	0.00689	0.787	-0.11916	0.00052773	0.365	-0.489	0.0021	0.121	0.90271	0.00468	0.0695	0.91641	0.00556	0.766154	-0.173391	6.98e-05	0.427277	0.261492
1A_547323163	1A	547323163																																											0.24558	0.577665	0.000368	0.381785	0.565003
1A_547419510	1A	547419510	0.261	0.3999	0.00297	0.947	-0.090504	0.00014152	0.834	0.51192	0.000378	0.419	0.64796	0.00172	0.114	0.99022	0.00444	0.557	0.98565	0.00129	0.071	0.47611	0.00552	0.417	0.26009	0.00174	0.00996	-0.509	0.00945	0.481	1.02486	0.00162	0.952	-0.065282	0.00010793	0.511	1.3272	0.00139	0.66	0.46715	0.000919	0.976	-0.00334	4.95e-05	0.504591	0.421516	0.000179	0.116509	0.0440746
1A_547577508	1A	547577508																																														0.0710209	0.204996
1A_547599643	1A	547599643	0.6	0.2142	0.00113	0.947	-0.090504	0.00014152	0.944	0.38127	0.00012	0.419	0.64796	0.00172	0.077	0.82005	0.00524	0.702	0.84468	0.000782	0.0971	0.50525	0.00486	0.418	0.25204	0.00173	0.00966	-0.536	0.00951	0.6	0.95194	0.00113	0.952	-0.065282	0.00010793	0.524	0.87427	0.00134	0.656	0.4329	0.00093	0.998	-0.0263	4.85e-06	0.582341	0.0878441	0.000142	0.0637001	0.172864
1A_547852316	1A	547852316																																											0.5873	0.112784	0.000139
1A_547919073	1A	547919073																																											0.197164	-0.379745	0.000426	0.634974	0.0347711
1A_547958750	1A	547958750	0.261	-0.4	0.00297							0.373	-0.707	0.00195				0.557	-0.986	0.00129										0.481	-1.02	0.00162							0.66	-0.467	0.000919	0.976	0.00334	4.95e-05	0.637889	-0.222741	0.000118	0.131716	0.0373663
1A_548298782	1A	548298782																																											0.66047	0.0736563	0.000109
1A_548300959	1A	548300959	0.809	-0.356	0.000467	0.975	-0.068064	6.5796e-05	0.862	-0.138	0.00031	0.375	-0.699	0.00194	0.0727	-0.804	0.00536	0.701	-0.849	0.000787	0.111	-0.44	0.00459	0.418	-0.252	0.00173	0.00229	0.58171	0.01248	0.592	-0.977	0.00116	0.917	0.06414	0.00019103	0.492	-0.841	0.00147	0.715	-0.411	0.00074	0.959	-0.00347	8.64e-05	0.496841	-0.337077	0.000183	0.173247	0.0956629
1A_548775451	1A	548775451	0.902	0.5591	0.000227							0.319	0.71124	0.00226				0.262	1.15233	0.00297				0.76	0.14557	0.000544				0.469	1.12401	0.00168							0.735	0.28209	0.000679	0.5	0.44347	0.00144	0.272591	-0.564985	0.000341	0.477251	-0.323796
1A_548956406	1A	548956406	0.816	-0.376	0.00045	0.814	-0.21523	0.00053113	0.275	1.7031	0.00269	0.342	0.69485	0.00212	0.053	1.64945	0.00601	0.508	0.88528	0.0015	0.0481	0.67749	0.00633	0.313	0.3214	0.00231	0.00418	-0.406	0.01124	0.429	1.18099	0.00187	0.961	-0.074034	8.8937e-05	0.351	0.43996	0.00218	0.676	0.20743	0.000864	0.716	0.24821	0.000695	0.243237	0.274356	0.000371	0.684651	-0.271542
1A_549295002	1A	549295002	0.854	-0.113	0.000348	0.666	-0.56547	0.00105	0.147	2.18528	0.004	0.223	0.80453	0.00297	0.221	1.09831	0.00309	0.379	1.10164	0.00215	0.0697	0.59806	0.00556	0.556	0.22887	0.00117	0.00936	-0.688	0.00958	0.329	1.14214	0.00246	0.926	-0.10415	0.00016924	0.661	0.17672	0.000861	0.348	0.09154	0.00233	0.547	0.30323	0.00126	0.279459	-0.202833	0.000334	0.52621	0.0136316
1A_549298905	1A	549298905																																											0.105928	-0.31594	0.000589
1A_549314919	1A	549314919	0.97	-0.129	6.63e-05							0.165	-0.836	0.00356				0.45	-1.05	0.00177				0.55	-0.23	0.00119				0.217	-1.46	0.00338							0.375	-0.125	0.00217	0.321	-0.659	0.00236	0.362919	-0.103801	0.000266	0.516011	-0.072289
1A_549420673	1A	549420673	0.938	0.10529	0.000141							0.95	0.18779	0.0001	0.105	-0.645	0.0046	0.784	-0.365	0.000537							0.0618	0.23432	0.0057	0.267	0.77713	0.00292				0.706	0.42009	0.000722	0.09	0.57706	0.00533	0.951	-0.155	0.000103	0.605408	0.361461	0.000132	0.0786779	0.870113
1A_549511417	1A	549511417																																											0.573237	-0.343872	0.000146
1A_549707035	1A	549707035	0.846	0.18799	0.000369	0.717	0.86727	0.00086017	0.967	-0.0123	6.95e-05	0.931	-0.106	0.000141	0.329	0.08641	0.00227	0.599	1.07857	0.00113	0.291	-0.126	0.00257	0.458	-0.0854	0.00155	0.383	-0.194	0.00196	0.968	-0.259	7.1e-05	0.565	0.14068	0.00126	0.613	-0.698	0.00102	0.61	-0.438	0.00109	0.952	0.13881	0.000102	0.145947	-0.997763	0.000505	0.0390872	-0.98017
1A_550742533	1A	550742533	0.663	-1.02	0.000906	0.126	1.79805	0.00537	0.419	-1.4	0.00181	0.183	-0.87	0.00335	0.335	-0.205	0.00224	0.392	-1.1	0.00207	0.474	-0.113	0.00155	0.237	-0.208	0.00286	0.0613	0.50346	0.00571	0.106	-1.9	0.00496	0.177	0.50063	0.00383	0.303	-0.932	0.00248	0.317	-0.743	0.00254	0.13	-0.983	0.00425	0.870998	-0.144568	3.62e-05	0.783411	0.103323
1A_550790885	1A	550790885	0.659	1.03262	0.000921							0.183	0.86963	0.00335	0.175	0.10297	0.00356	0.398	1.09847	0.00204				0.336	0.19805	0.00216	0.0474	-0.494	0.00624	0.103	1.93645	0.00504				0.148	0.90477	0.00397	0.295	0.75992	0.0027	0.136	0.97741	0.00415	0.693042	0.210736	9.61e-05	0.807143	-0.0894949
1A_550948175	1A	550948175																																														0.673584	0.190639
1A_551170221	1A	551170221	0.294	-1.04	0.00271							0.98	-0.089	4.07e-05				0.615	-1.04	0.00108				0.341	0.0663	0.00214				0.944	0.32233	0.000127							0.552	0.30404	0.00131	0.371	-0.436	0.00206	0.081976	-0.476004	0.000656	0.317363	0.472498
1A_551428126	1A	551428126	0.606	-0.303	0.0011	0.86	-0.53014	0.00039158	0.964	0.29967	7.56e-05	0.997	0.01725	5.38e-06	0.0544	-0.44	0.00596	0.474	-1.1	0.00165	0.586	0.15962	0.00111	0.817	0.01584	0.000402	0.0824	-0.458	0.00511	0.907	0.37832	0.000216	0.377	-0.30132	0.00216	0.146	-0.473	0.004	0.846	0.12336	0.00037	0.849	-0.208	0.000341	0.0314035	-0.781612	0.000907	0.707249	-0.000179
1A_551530557	1A	551530557	0.729	0.7715	0.000698							0.679	-0.0577	0.000764	0.115	0.61154	0.00443	0.521	1.03012	0.00144				0.599	-0.0402	0.00102	0.558	0.53324	0.00119	0.907	-0.377	0.000216				0.171	0.33598	0.00368	0.892	-0.221	0.000252	0.636	0.35639	0.000942	0.119944	0.756242	0.000556	0.596017	-0.197736
1A_551726215	1A	551726215																																											0.24785	0.968689	0.000366	0.80405	0.136716
1A_551790671	1A	551790671	0.0669	-1.8	0.00599													0.456	-0.304	0.00174				0.704	-0.185	0.000697				0.38	0.29441	0.00214							0.443	0.24325	0.0018	0.187	-0.327	0.00349	0.175842	0.562846	0.000456	0.303266	0.252812
1A_552280058	1A	552280058	0.195	1.89601	0.00362							0.91	-0.129	0.000187	0.12	-0.316	0.00433	0.947	-0.204	0.00012				0.113	0.23078	0.00434	0.000886	-0.182	0.01445	0.645	0.37609	0.000969				0.0702	0.19459	0.00553	0.454	0.21563	0.00174	0.726	0.21764	0.000666	0.500522	-0.440323	0.000181	0.77067	-0.205695
1A_552281805	1A	552281805	0.185	1.92119	0.00373	0.561	-0.78653	0.0015	0.907	-0.0397	0.000204	0.926	-0.142	0.000152	0.178	-0.382	0.00352	0.915	-0.229	0.000197	0.774	0.15266	0.000533	0.194	0.25134	0.00326	0.00102	-0.196	0.01415	0.668	0.37998	0.00089	0.427	-0.35255	0.00188	0.155	0.02375	0.00388	0.52	0.22462	0.00145	0.644	0.23543	0.000914	0.41004	-0.587644	0.000234	0.70616	-0.244307
1A_554074172	1A	554074172	0.994	-0.00649	1.39e-05							0.0807	-1.02	0.00498	0.047	-1.47	0.00626	0.569	-1.1	0.00125							0.141	0.12057	0.004	0.197	-1.71	0.00359				0.0566	-3.05	0.00598	0.335	-0.725	0.00242	0.167	-1.09	0.00373	0.366429	-0.38265	0.000263	0.526905	-0.392587
1A_554080534	1A	554080534	0.696	0.69791	0.000799													0.667	-0.597	0.000894										0.635	-0.823	0.001							0.499	-0.52	0.00154	0.456	-0.733	0.00163	0.456696	-0.293194	0.000205	0.533372	-0.330474
1A_554211827	1A	554211827	0.182	2.12292	0.00376				0.691	0.82421	0.00077	0.758	0.16868	0.000548				0.618	0.82897	0.00106	0.346	0.25225	0.00221	0.514	0.04383	0.00132				0.255	1.45739	0.00302							0.194	0.73189	0.00363	0.224	0.82534	0.00312	0.729985	-0.137406	8.25e-05	0.353277	-0.0674753
1A_554941432	1A	554941432	0.0496	-2.67	0.00665	0.719	0.71439	0.00085472	0.906	-0.415	0.000206	0.595	-0.317	0.00103	0.112	-0.535	0.00448	0.577	-1.04	0.00121	0.635	-0.117	0.000946	0.572	-0.0326	0.00111	0.249	0.09528	0.00284	0.164	-1.66	0.004	0.323	0.33548	0.0025	0.0195	-2.8	0.00821	0.107	-0.841	0.00494	0.112	-1.04	0.00456	0.896565	-0.209659	2.86e-05	0.862631	0.122127
1A_554952104	1A	554952104	0.0623	-2.81	0.00614				0.952	-0.326	0.000103	0.311	-0.396	0.00231	0.0801	-0.624	0.00516	0.547	-1.07	0.00133	0.661	-0.121	0.000863	0.677	-0.0583	0.000774	0.308	0.06438	0.0024	0.178	-1.67	0.00383				0.00557	-2.98	0.01084	0.121	-0.808	0.00467	0.114	-1.05	0.00453	0.886474	-0.252135	3.16e-05	0.77203	0.124555
1A_555072396	1A	555072396				0.719	0.71439	0.00085472	0.906	-0.415	0.000206	0.372	-0.407	0.00196							0.635	-0.117	0.000946										0.291	0.36044	0.00273										0.898328	-0.217418	2.81e-05	0.843846	0.108278
1A_555072424	1A	555072424	0.0654	2.75466	0.00604							0.675	0.2985	0.000776				0.485	1.20244	0.0016				0.819	0.04763	0.000396				0.213	1.67862	0.00342							0.302	0.76924	0.00264	0.104	1.07794	0.00471	0.925862	0.191917	2.02e-05	0.952371	-0.0354263
1A_555961328	1A	555961328																																											0.0285186	-1.87269	0.000933
1A_556574594	1A	556574594																																											0.118669	1.19707	0.000559	0.0706186	0.960813
1A_556829267	1A	556829267	0.636	1.21826	0.001							0.0133	0.90876	0.00857	0.244	1.51985	0.00288	0.0812	2.21556	0.00556							0.815	0.01917	0.000417	0.0672	2.09704	0.00598				0.534	1.93146	0.0013	0.404	0.56701	0.002	0.637	0.45324	0.000937	0.963948	-0.0275502	9.62e-06	0.998342	0.013597
1A_557108855	1A	557108855	0.463	1.55645	0.0017							0.00343	0.82103	0.01126	0.327	1.73729	0.00228	0.0299	2.6768	0.00779							0.992	0.07508	1.71e-05	0.0284	2.55198	0.0079				0.539	1.61877	0.00128	0.302	0.71453	0.00265	0.559	0.55475	0.00121	0.976876	0.109971	6.13e-06	0.488907	-0.393158
1A_557108968	1A	557108968	0.347	1.32653	0.00234							0.011	0.92965	0.00895	0.327	1.73729	0.00228	0.0344	2.56975	0.00748							0.992	0.07508	1.71e-05	0.0224	2.58475	0.00843				0.539	1.61877	0.00128	0.337	0.69745	0.0024	0.572	0.54697	0.00116	0.948807	0.164363	1.38e-05	0.480543	-0.398256
1A_557295620	1A	557295620	0.791	-0.812	0.000516	0.783	-0.49625	0.00063449	0.971	0.33264	6.02e-05	0.888	0.2236	0.000234	0.709	0.68055	0.000701	0.566	-0.283	0.00126	0.197	0.08767	0.00339	0.369	0.10534	0.00198	0.307	-0.015	0.00241	0.256	-0.18	0.00302	0.612	-0.13615	0.00108	0.74	-0.0642	0.000625	0.776	0.04838	0.000561	0.296	-0.734	0.00253	0.468407	-0.241315	0.000199	0.731445	-0.141786
1A_557295935	1A	557295935	0.861	0.33366	0.00033	0.777	0.68232	0.00065399	0.997	-0.0206	7.19e-06	0.942	-0.116	0.000118	0.627	-0.575	0.000954	0.847	-0.128	0.000368	0.245	-0.0636	0.00293	0.343	-0.0871	0.00213	0.182	0.06799	0.00348	0.42	-0.331	0.00192	0.705	0.16818	0.00077079	0.595	0.26093	0.00108	0.719	-0.399	0.000728	0.539	0.52916	0.00128	0.567418	0.138421	0.000149	0.772354	0.119597
1A_557314695	1A	557314695	0.932	0.54867	0.000155	0.821	0.46668	0.00050921	0.968	-0.139	6.79e-05	0.997	-0.0278	6.13e-06	0.337	-0.259	0.00222	0.992	-0.00312	1.73e-05	0.256	-0.0667	0.00284	0.301	-0.0955	0.00239	0.22	0.05706	0.00309	0.541	-0.323	0.00136	0.589	0.13653	0.00117	0.384	0.58395	0.00199	0.745	-0.368	0.00065	0.58	0.57793	0.00113	0.627433	0.0641754	0.000122	0.875246	0.0996723
1A_557466000	1A	557466000																																											0.536986	-0.0127705	0.000163
1A_558253708	1A	558253708																																											0.700152	0.465611	9.34e-05
1A_558316677	1A	558316677	0.503	-0.352	0.00152	0.799	0.2072	0.00058002	0.948	-0.332	0.000111	0.201	-0.592	0.00318	0.172	-1.9	0.00359	0.179	-1.04	0.00381	0.305	0.11555	0.00248	0.37	-0.177	0.00198	0.991	0.06228	1.78e-05	0.279	-1.38	0.00283	0.556	0.14658	0.0013	0.767	-1.08	0.000552	0.881	-0.202	0.000279	0.969	0.10738	6.45e-05	0.24986	0.273062	0.000364	0.946294	0.089317
1A_558320010	1A	558320010	0.722	0.96347	0.000719							0.064	0.74757	0.00544	0.0286	2.79739	0.00728	0.402	1.22911	0.00202							0.985	-0.0133	2.98e-05	0.253	1.71048	0.00304				0.752	1.33067	0.000592	0.743	-0.216	0.000656	0.821	0.33248	0.00041	0.351478	-0.159797	0.000274	0.584373	0.254366
1A_558464613	1A	558464613	0.941	0.24766	0.000135													0.772	-0.676	0.000571										0.818	-0.424	0.000444							0.236	-0.548	0.00319	0.638	0.53009	0.000935	0.353386	0.17898	0.000273	0.475377	0.531331
1A_558541135	1A	558541135	0.947	-0.269	0.00012	0.613	-0.5906	0.00127	0.971	0.33264	6.02e-05	0.972	0.09297	5.61e-05	0.328	-0.263	0.00228	0.776	0.68935	0.000562	0.197	0.08767	0.00339	0.401	0.08983	0.00181	0.461	-0.118	0.00158	0.849	0.47881	0.000362	0.587	-0.1413	0.00118	0.655	-0.179	0.000879	0.301	0.6024	0.00265	0.676	-0.498	0.000814	0.6169	-0.00716915	0.000127	0.391984	-0.543386
1A_558591438	1A	558591438	0.959	0.31971	9.19e-05							0.933	-0.124	0.000137				0.704	-0.547	0.000777				0.326	-0.0979	0.00223				0.804	-0.409	0.000482							0.234	-0.551	0.00321	0.679	0.49399	0.000804	0.263969	0.0238626	0.000349	0.775187	0.271036
1A_559114283	1A	559114283																																											0.619657	-0.161841	0.000125	0.913766	-0.0586623
1A_559780257	1A	559780257	0.854	0.83859	0.000349	0.587	0.57255	0.00138	0.984	-0.258	3.3e-05	0.929	-0.113	0.000146	0.385	0.39415	0.00195	0.981	0.04415	4.21e-05	0.339	-0.0426	0.00225	0.498	-0.104	0.00138	0.51	0.10022	0.00138	0.812	0.67232	0.000459	0.617	0.14678	0.00107	0.573	0.08347	0.00116	0.584	-0.172	0.00119	0.307	0.85884	0.00246	0.39708	0.100754	0.000242	0.833326	0.170669
1A_559780854	1A	559780854	0.779	-0.899	0.000551	0.587	-0.57255	0.00138	0.968	0.13947	6.79e-05	0.897	0.10148	0.000215	0.263	-0.511	0.00273	0.842	-0.176	0.000381	0.256	0.06667	0.00284	0.237	0.08967	0.00286	0.332	-0.155	0.00225	0.744	-0.741	0.000652	0.617	-0.14678	0.00107	0.419	-0.308	0.00181	0.303	0.05982	0.00264	0.288	-0.888	0.00259	0.259369	0.0507929	0.000354	0.957744	-0.118088
1A_559780926	1A	559780926																																											0.583647	-0.23169	0.000141
1A_559976386	1A	559976386	0.789	1.00952	0.000523							0.843	-0.0963	0.000337				0.867	0.5953	0.000317				0.38	-0.0832	0.00192				0.458	1.1318	0.00173							0.851	0.11965	0.000355	0.258	0.93401	0.00282	0.469062	-0.0236404	0.000198	0.539081	0.128861
1A_560335199	1A	560335199																																											0.100715	0.878907	0.000602	0.631748	0.229749
1A_560369127	1A	560369127	0.124	2.70029	0.00461	0.968	-0.2043	8.407e-05	0.366	-1.45	0.00209	0.444	-0.499	0.00161				0.596	1.12105	0.00114	0.396	-0.27	0.00193	0.877	-0.0256	0.000259				0.317	1.72831	0.00254	0.36	-0.23281	0.00226				0.238	1.02973	0.00318	0.021	1.72715	0.00806	0.00377563	0.689776	0.00146328	0.163609	0.19009
1A_560487941	1A	560487941																																											0.909609	0.0394681	2.48e-05	0.168205	-0.577126
1A_560829371	1A	560829371				0.482	-0.58846	0.00189	0.65	-0.417	0.000897	0.0634	-0.401	0.00546							0.0278	-0.5	0.00748										0.39	-0.40242	0.00208										0.594152	0.399868	0.000136	0.491915	-0.303838
1A_561171206	1A	561171206																																											0.338737	-0.498069	0.000284
1A_564125293	1A	564125293	0.572	0.4859	0.00124	0.7	-0.87366	0.00092228	0.261	1.73879	0.00279	0.638	0.14559	0.000888	0.617	0.11683	0.000984	0.487	0.039	0.00159	0.523	0.21008	0.00135	0.441	-0.231	0.00162	0.972	-0.0478	5.88e-05	0.913	-0.207	0.000201	0.498	-0.24224	0.00154	0.861	0.11397	0.000312	0.423	-0.385	0.0019	0.311	-0.44	0.00243	0.152825	-0.477347	0.000492	0.576192	0.236283
1A_564314347	1A	564314347	0.476	-1.5	0.00164													0.699	-0.795	0.000792										0.384	-0.188	0.00211							0.575	-0.412	0.00122	0.0413	-1.18	0.00664	0.00955754	-0.494307	0.00121954
1A_564559569	1A	564559569																																											0.340459	0.776887	0.000282	0.787511	0.376021
1A_564570772	1A	564570772	0.173	1.89675	0.00389							0.277	-0.623	0.00253				0.413	1.1699	0.00196				0.0447	-0.416	0.00619				0.729	0.26367	0.000698							0.405	-0.147	0.002	0.112	0.89389	0.00456	0.0214969	0.22781	0.00100686	0.714729	-0.236835
1A_565121462	1A	565121462	0.905	-0.384	0.00022	0.93	-0.40264	0.00018741	0.936	-0.207	0.000138	0.98	-0.122	3.99e-05	0.857	0.34155	0.000314	0.849	-0.617	0.000361	0.682	-0.0544	0.000796	0.326	0.13103	0.00222	0.929	-0.126	0.00015	0.856	-0.613	0.000345	0.708	-0.10025	0.00076193	0.693	0.53869	0.000762	0.386	0.12173	0.0021	0.344	-0.767	0.00222	0.0636223	0.533928	0.000722	0.600595	0.377934
1A_565187582	1A	565187582	0.889	0.4196	0.00026							0.962	0.16856	7.63e-05				0.854	0.64311	0.00035										0.857	0.59867	0.00034							0.404	-0.125	0.00201	0.45	0.61988	0.00166	0.078752	-0.419642	0.000666	0.948885	-0.137964
1A_565198894	1A	565198894	0.173	1.89675	0.00389	0.344	0.80116	0.00276	0.944	0.19894	0.000121	0.336	-0.615	0.00215	0.308	-0.332	0.00241	0.413	1.1699	0.00196	0.501	-0.231	0.00144	0.0377	-0.419	0.00652	0.718	-0.306	0.000676	0.729	0.26367	0.000698	0.256	-0.085159	0.00302	0.419	-1.5	0.00181	0.405	-0.147	0.002	0.112	0.89389	0.00456	0.0167964	0.33821	0.0010716	0.978695	0.002301
1A_565389355	1A	565389355																																											0.0402623	0.921388	0.000842	0.818795	-0.00668003
1A_565395781	1A	565395781	0.481	-1.37	0.00162										0.264	-0.447	0.00272	0.638	-0.518	0.000995				0.204	0.29731	0.00316	0.875	-0.0959	0.000273	0.998	-0.0504	4.34e-06				0.526	1.36658	0.00134	0.989	0.07021	2.52e-05	0.327	-0.616	0.00233	0.871889	-0.0419066	3.59e-05
1A_565614284	1A	565614284	0.941	0.17117	0.000135							0.746	-0.303	0.000579	0.0615	-2.03	0.00571	0.296	0.22272	0.00269				0.725	-0.00917	0.000639	0.579	-0.544	0.00112	0.117	-0.528	0.00476				0.727	-0.416	0.000663	0.392	0.1607	0.00207	0.951	0.03131	0.000104	0.0166395	0.12864	0.00107406
1A_566008502	1A	566008502																																											0.0504465	0.91256	0.000783
1A_566064814	1A	566064814	0.0521	2.79675	0.00654	0.369	0.99638	0.00258	0.78	-0.562	0.000517	0.301	-0.211	0.00238	0.687	-0.787	0.000765	0.0875	1.9874	0.0054	0.482	-0.188	0.00152	0.0711	-0.372	0.00526	0.751	-0.0848	0.000585	0.278	0.19645	0.00283	0.266	-0.16936	0.00293	0.312	-0.826	0.00242	0.385	0.09521	0.00211	0.0268	1.12681	0.00755	0.00719044	0.628137	0.00129421	0.91855	0.0667468
1A_566160916	1A	566160916																																											0.071527	-0.553118	0.000692	0.854904	-0.0601574
1A_566224664	1A	566224664																																											0.112486	0.934651	0.000573
1A_566300736	1A	566300736	0.0847	-2.63	0.00546							0.12	0.94475	0.00419				0.0649	-1.47	0.00606				0.0321	0.51918	0.00685				0.225	0.40595	0.0033							0.236	0.00474	0.00319	0.0916	-0.575	0.00498	0.454147	-0.735512	0.000207	0.631121	0.239768
1A_566319240	1A	566319240	0.797	0.27357	0.0005	0.889	0.44311	0.00030464	0.959	-0.169	8.77e-05	0.937	0.07353	0.000129	0.882	-0.571	0.000256	0.897	0.20354	0.000241	0.504	-0.011	0.00143	0.288	-0.153	0.00247	0.87	0.03849	0.000284	0.66	0.15011	0.000918	0.635	0.09281	0.001	0.213	-0.671	0.00322	0.461	-0.181	0.00171	0.513	0.65993	0.00139	0.177021	-0.819812	0.000454	0.746742	-0.201562
1A_566369466	1A	566369466	0.389	1.79004	0.00209							0.00447	1.03197	0.01074	0.00285	0.49569	0.01203	0.46	1.23134	0.00172							0.522	0.14425	0.00133	0.0524	0.66899	0.00654				0.657	1.0366	0.000875	0.143	-0.325	0.0043	0.238	0.29893	0.00299	0.110229	-0.02696	0.000578	0.376516	0.499059
1A_566378186	1A	566378186	0.0722	-2.63	0.00582	0.484	-0.86539	0.00188	0.986	0.01612	2.83e-05	0.165	0.83552	0.00356	0.625	0.85434	0.000961	0.0509	-1.46	0.0066	0.32	0.39766	0.00237	0.0321	0.51918	0.00685	0.762	0.46439	0.000555	0.188	0.40359	0.0037	0.3	0.30416	0.00266	0.345	1.5754	0.00221	0.18	-0.000222	0.00379	0.0961	-0.531	0.00488	0.370822	-0.831965	0.00026	0.750566	0.156453
1A_566565240	1A	566565240	0.388	-1.91	0.00209	0.131	-1.4045	0.00527	0.26	0.87229	0.00281	0.202	1.06841	0.00317	0.588	-0.718	0.00108	0.949	-0.263	0.000116	0.284	0.42089	0.00262	0.99	0.01657	2.04e-05	0.481	-0.739	0.00149	0.611	-0.755	0.00109	0.155	0.13747	0.00413	0.644	-0.811	0.000915	0.174	-1.17	0.00387	0.0605	-1.43	0.00584	0.190349	0.077986	0.000435	0.187213	0.506361
1A_566590619	1A	566590619	0.442	1.54302	0.00181	0.837	-0.30533	0.00046147	0.454	0.97587	0.00164	0.262	-0.0145	0.00265	0.51	-1.08	0.00137	0.388	1.19668	0.00209	0.542	0.05761	0.00127	0.21	-0.311	0.0031	0.628	-0.475	0.00095	0.305	-0.691	0.00263	0.553	-0.057585	0.00131	0.385	-1.4	0.00198	0.258	-0.505	0.003	0.35	-0.375	0.00219	0.289882	0.477724	0.000325	0.525077	0.293991
1A_566599268	1A	566599268																																											0.211285	-1.05657	0.000408	0.703238	0.0980219
1A_566623775	1A	566623775																																											0.588065	0.359125	0.000139
1A_566623791	1A	566623791																																											0.717967	-0.358301	8.68e-05
1A_566625886	1A	566625886	0.265	-1.72	0.00294				0.891	0.21115	0.00024	0.192	0.68577	0.00326	0.472	0.17653	0.00153	0.848	-0.462	0.000364	0.0716	0.57734	0.0055	0.0556	0.46149	0.00575	0.599	0.34209	0.00104	0.579	-0.462	0.00121				0.425	1.17619	0.00178	0.695	-0.052	0.000805	0.111	-0.709	0.00458	0.0278164	0.895894	0.000939	0.574212	0.328875
1A_566634180	1A	566634180
1A_566634210	1A	566634210	0.0252	3.07107	0.00816													0.0267	1.59866	0.00804										0.26	-0.241	0.00298							0.256	0.14108	0.00301	0.103	0.55082	0.00473	0.39022	0.645182	0.000247	0.725431	-0.261924
1A_567477989	1A	567477989	0.656	-1.24	0.000932							0.0818	-0.451	0.00495	0.126	1.21794	0.00423	0.726	-0.604	0.000708							0.988	-0.0862	2.45e-05	0.0168	0.32734	0.00907				0.484	1.34093	0.00151	0.109	0.46417	0.00491	0.174	-0.251	0.00364	0.20575	0.323033	0.000414	0.273659	-0.481582
1A_567478043	1A	567478043	0.431	0.92537	0.00186													0.672	0.75383	0.000878										0.465	1.10947	0.00169							0.0508	0.93973	0.0066	0.871	-0.00383	0.000288	0.0237401	0.693994	0.000981	0.421091	-0.419253
1A_567630576	1A	567630576	0.202	2.02076	0.00354													0.559	1.08436	0.00129										0.835	-0.258	0.000398							0.781	0.3664	0.000545	0.201	0.75063	0.00334	0.0540475	0.729495	0.000765
1A_567633152	1A	567633152																																											0.330556	-0.658297	0.00029	0.631322	0.307023
1A_567966753	1A	567966753																																											0.1989	0.6987	0.000423
1A_567966808	1A	567966808																																											0.070634	0.657496	0.000695
1A_567987959	1A	567987959	0.456	1.01237	0.00174	0.928	-0.36106	0.0001936	0.424	0.54929	0.00178	0.956	0.14244	8.98e-05	0.653	-0.431	0.000869	0.719	0.70292	0.00073	0.56	0.05444	0.00121	0.797	-0.128	0.00045	0.47	0.61635	0.00154	1	-0.0118	5.51e-07	0.85	-0.14932	0.00035886	0.977	0.26856	4.88e-05	0.702	-0.184	0.000781	0.839	-0.147	0.000364	0.731406	-0.245861	8.2e-05	0.263687	0.541941
1A_568003154	1A	568003154	0.795	-0.0829	0.000506							0.852	0.04448	0.000316	0.697	-0.129	0.000738	0.986	0.05243	3.23e-05				0.275	-0.165	0.00256	0.996	-0.0313	8.44e-06	0.599	0.07754	0.00113				0.353	-1.18	0.00217	0.29	-0.188	0.00274	0.549	0.62279	0.00125	0.179273	-0.949556	0.000451	0.852784	-0.113735
1A_568013220	1A	568013220	0.457	-0.974	0.00173	0.899	0.44486	0.00027668	0.475	-0.0495	0.00155	0.395	-0.611	0.00183	0.414	0.46362	0.0018	0.662	-0.867	0.000912	0.463	-0.184	0.0016	0.82	0.06426	0.000394	0.202	-0.726	0.00326	0.99	-0.111	2.15e-05	0.805	0.17992	0.00047774	0.591	-1.08	0.00109	0.802	0.08542	0.000486	0.898	-0.0887	0.000224	0.710606	0.0853963	8.95e-05	0.152468	-0.603429
1A_568032827	1A	568032827																																											0.690323	-0.411099	9.71e-05	0.85262	-0.276709
1A_568032856	1A	568032856	0.829	-0.0159	0.000415													0.858	-0.194	0.000339										0.257	0.0027	0.00301							0.349	0.0846	0.00233	0.508	-0.675	0.00141	0.294491	0.788139	0.00032	0.865015	0.20541
1A_568041549	1A	568041549																																											0.620539	-0.36436	0.000125	0.730554	-0.283367
1A_568112294	1A	568112294	0.369	-0.744	0.0022	0.183	-1.1576	0.0044	0.538	0.51601	0.00129	0.744	0.35079	0.000584	0.484	-1	0.00148	0.363	-0.902	0.00224	0.344	0.12604	0.00222	0.254	0.30837	0.00272	0.697	0.25676	0.000737	0.211	-1.04	0.00344	0.24	-0.36894	0.00316	0.886	0.45451	0.000251	0.634	-0.391	0.00101	0.238	-0.628	0.00299	0.561013	-0.484741	0.000151	0.67901	0.0824124
1A_568381115	1A	568381115				0.837	0.96653	0.00046161	0.541	1.13539	0.00128										0.815	0.21459	0.000426	0.873	-0.13	0.000269							0.986	-0.058241	3.0512e-05										0.648301	-0.478478	0.000114	0.450791	-0.188488
1A_568496490	1A	568496490				0.873	0.92576	0.00035275	0.476	0.00175	0.00154										0.521	0.40145	0.00136	0.895	-0.0312	0.00022							0.948	-0.17565	0.00011796										0.423027	-0.435304	0.000225	0.841728	-0.0159646
1A_568496498	1A	568496498	0.338	-0.429	0.00239	0.53	-1.0079	0.00165	0.35	0.40924	0.00219	0.0803	0.33808	0.00499				0.552	-0.86	0.00131	0.712	0.07633	0.000708	0.443	0.19766	0.00162				0.256	-0.432	0.00301	0.449	-0.37239	0.00177				0.708	-0.247	0.000763	0.719	0.15291	0.000686	0.614757	-0.179014	0.000128	0.999022	-0.00391605
1A_568547327	1A	568547327	0.635	1.35875	0.001													0.121	1.84613	0.00469										0.25	0.62274	0.00307							0.186	-0.0702	0.00372	0.189	0.26464	0.00347	0.416017	-0.579687	0.00023
1A_568650731	1A	568650731	0.635	-1.36	0.001							0.846	0.18155	0.00033				0.121	-1.85	0.00469				0.0224	0.64513	0.00756				0.25	-0.623	0.00307							0.186	0.0702	0.00372	0.189	-0.265	0.00347	0.564384	0.477228	0.00015	0.410373	-0.473046
1A_568650751	1A	568650751																						0.985	-0.0419	3.03e-05																			0.220698	-0.871618	0.000396	0.925812	-0.0616205
1A_568721487	1A	568721487																																											0.424247	0.437278	0.000225
1A_569246480	1A	569246480	0.365	-0.342	0.00223				0.434	0.53184	0.00174	0.0938	0.33526	0.00468	0.0114	-0.22	0.00916	0.455	-0.965	0.00174	0.609	0.14169	0.00103	0.233	0.21872	0.00289	0.553	0.24585	0.00121	0.181	-0.518	0.00378				0.0499	0.23917	0.00625	0.733	-0.161	0.000685	0.708	0.09982	0.000717	0.570891	-0.0493918	0.000147	0.94383	0.0809269
1A_569306173	1A	569306173	0.48	-1.55	0.00162							0.881	0.19453	0.00025	0.939	-0.168	0.000127	0.109	-2.49	0.00492				0.106	0.55279	0.00447	0.429	-0.703	0.00173	0.873	-0.347	0.000301				0.657	0.26889	0.000872	0.89	0.29878	0.000258	0.968	-0.157	6.83e-05	0.398034	0.678901	0.000241	0.894992	-0.139659
1A_569444032	1A	569444032	0.635	1.35875	0.001	0.351	1.47419	0.00271	0.748	0.3827	0.000603	0.758	-0.074	0.000546	0.564	-0.318	0.00117	0.121	1.84613	0.00469	0.848	-0.0264	0.000343	0.0224	-0.645	0.00756	0.849	0.25509	0.000334	0.25	0.62274	0.00307	0.498	0.34146	0.00154	0.43	-0.858	0.00176	0.186	-0.0702	0.00372	0.189	0.26464	0.00347	0.31101	-0.863509	0.000306	0.806674	0.232524
1A_570256054	1A	570256054																																											0.317468	-0.875561	0.000301
1A_570615890	1A	570615890	0.721	0.31413	0.000723				0.298	0.86958	0.00252	0.519	-0.526	0.0013	0.413	-1	0.0018	0.896	0.50864	0.000242	0.458	0.04465	0.00163	0.744	-0.0278	0.000586	0.888	0.25193	0.000243	0.454	-0.214	0.00175				0.0683	0.42308	0.00559	0.391	0.13088	0.00208	0.704	-0.399	0.00073	0.407938	-0.104882	0.000235	0.958482	-0.0805207
1A_570620150	1A	570620150	0.796	0.27339	0.000503							0.519	-0.526	0.0013				0.928	0.35929	0.000165				0.704	-0.0122	0.000697				0.563	-0.411	0.00127							0.174	0.14755	0.00387	0.7	-0.356	0.00074	0.413549	-0.239038	0.000231	0.995934	0.0203716
1A_570880964	1A	570880964																																											0.0942509	1.11447	0.000619
1A_571348798	1A	571348798	0.371	0.54868	0.00219							0.0958	-0.669	0.00464	0.0361	-0.163	0.0068	0.506	0.94953	0.00151				0.335	-0.21	0.00217	0.989	-0.0251	2.18e-05	0.314	-0.955	0.00256				0.581	-1.37	0.00113	0.471	0.02733	0.00166	0.768	0.16944	0.00055	0.343528	-0.627544	0.00028	0.425972	0.202788
1A_571740835	1A	571740835																																											0.53219	0.727621	0.000165	0.757503	0.198629
1A_571784890	1A	571784890	0.969	0.11409	6.92e-05													0.69	0.5319	0.000819										0.0467	-0.89	0.00679							0.103	0.51577	0.00502	0.335	0.32616	0.00228	0.778729	0.467191	6.55e-05	0.858739	0.194051
1A_571959822	1A	571959822																																											0.963696	-0.115464	9.69e-06
1A_571959844	1A	571959844	0.82	-0.264	0.000438	0.905	-0.20312	0.00025774				0.0519	0.19988	0.00586	0.00378	-0.316	0.01144	0.945	0.16798	0.000125				0.206	0.4288	0.00314	0.855	-0.175	0.000319	0.141	-1.22	0.00433	0.388	-0.42462	0.00209	0.943	-0.104	0.000121	0.162	0.37535	0.00402	0.302	0.25041	0.00249	0.714877	0.372673	8.8e-05	0.780477	0.25173
1A_571991217	1A	571991217																																											0.895527	-0.0607825	2.89e-05
1A_572022462	1A	572022462	0.932	-0.238	0.000155							0.565	0.19275	0.00113				0.769	0.379	0.000582										0.731	-0.555	0.000694							0.481	0.18917	0.00162	0.285	0.64733	0.00261	0.536052	0.306939	0.000163	0.857125	0.0465283
1A_572022482	1A	572022482	0.459	-0.114	0.00172							0.801	0.0315	0.000438				0.882	0.44045	0.000278										0.857	0.53268	0.00034							0.393	-0.0612	0.00207	0.444	0.70463	0.00169	0.230531	-0.454495	0.000385	0.487603	-0.396265
1A_572072836	1A	572072836	0.855	-0.245	0.000345	0.956	0.20838	0.00011603	0.136	-1.59	0.00415	0.501	0.20408	0.00137	0.186	-0.379	0.00344	0.9	0.26378	0.000232	0.321	0.04496	0.00237	0.808	0.13229	0.000423	0.686	-0.144	0.000769	0.8	-0.573	0.000494	0.709	-0.10513	0.00076066	0.856	-0.742	0.000322	0.654	0.17758	0.000938	0.303	0.66496	0.00248	0.682475	0.117947	0.0001	0.752486	0.080246
1A_572156296	1A	572156296	0.923	0.22475	0.000177	0.956	-0.20838	0.00011603	0.104	1.49007	0.00472	0.575	-0.226	0.00109	0.116	0.21207	0.00441	0.722	-0.345	0.00072	0.379	-0.033	0.00202	0.804	-0.126	0.000434	0.684	-0.0136	0.000774	0.766	0.53312	0.000588	0.709	0.10513	0.00076066	0.53	0.73341	0.00132	0.487	-0.193	0.00159	0.296	-0.661	0.00253	0.642336	-0.281491	0.000116	0.790679	0.00718107
1A_572156362	1A	572156362				0.905	-0.20312	0.00025774				0.0661	0.05091	0.00538																			0.388	-0.42462	0.00209										0.53843	0.676364	0.000162	0.903033	0.166671
1A_572679727	1A	572679727	0.0311	0.1802	0.00769				0.732	0.48825	0.000649	0.404	-0.583	0.00179	0.0481	0.94866	0.00621	0.465	0.53595	0.00169	0.206	-0.00184	0.00329	0.211	-0.258	0.0031	0.711	-0.000972	0.000697	0.417	-0.796	0.00194				0.514	-1.46	0.00139	0.607	-0.302	0.0011	0.399	0.13946	0.00191	0.329752	-0.568329	0.000291	0.986095	0.0328288
1A_572680899	1A	572680899	0.943	0.37611	0.000129	0.335	-1.2865	0.00283	0.878	-0.0928	0.000271	0.264	-0.67	0.00263	0.75	0.82413	0.000586	0.86	0.21846	0.000333	0.293	-0.498	0.00256	0.371	0.04907	0.00197	0.963	0.01684	7.72e-05	0.992	-0.00979	1.7e-05	0.471	-0.3856	0.00166	0.213	-2.75	0.00322	0.801	0.39366	0.000489	0.617	0.56875	0.001	0.830845	-0.249612	4.86e-05	0.976262	0.050705
1A_572747081	1A	572747081	0.598	-0.368	0.00114				0.315	-0.191	0.0024	0.0707	-0.772	0.00525	0.00934	0.4333	0.00958	0.573	0.97795	0.00123	0.524	0.01821	0.00135	0.479	-0.232	0.00146	0.721	0.41942	0.000668	0.778	-0.543	0.000556				0.816	-0.35	0.000422	0.505	0.19277	0.00151	0.46	-0.0169	0.00161	0.337948	-0.559265	0.000284	0.494616	0.306024
1A_573064575	1A	573064575	0.0114	-0.168	0.00992	0.529	-0.80661	0.00165	0.821	-0.53	0.000409	0.566	0.48843	0.00112	0.14	-1.07	0.00402	0.254	-0.503	0.00304	0.227	0.00814	0.00309	0.28	0.27814	0.00253	0.765	-0.00804	0.000546	0.266	0.81825	0.00293	0.259	-0.0035072	0.00298	0.292	1.51556	0.00256	0.422	0.35193	0.0019	0.35	-0.109	0.00218	0.141328	0.826679	0.000513	0.851694	0.0728437
1A_573393024	1A	573393024	0.522	0.69846	0.00144							0.093	0.62152	0.0047	0.0975	-0.276	0.00476	0.709	-0.493	0.000759				0.34	0.22855	0.00214	0.869	-0.268	0.000286	0.539	0.89815	0.00137				0.729	1.00338	0.000658	0.568	-0.0245	0.00125	0.814	0.26914	0.000427	0.781874	-0.218961	6.45e-05	0.567634	0.201843
1A_573920817	1A	573920817																																											0.785934	0.646062	6.31e-05	0.407859	0.357056
1A_573921801	1A	573921801	0.373	0.63996	0.00218													0.743	-0.678	0.000656										0.574	0.84107	0.00123							0.653	0.10586	0.000942	0.455	0.11002	0.00164	0.482316	0.555277	0.000191	0.945715	0.0819015
1A_574215295	1A	574215295																																											0.785934	-0.646062	6.31e-05	0.407859	-0.357056
1A_574233703	1A	574233703	0.324	-0.589	0.00249	0.64	0.82868	0.00116	0.653	-0.514	0.000888	0.0371	-0.772	0.00652	0.0404	0.55988	0.00657	0.724	0.74471	0.000714	0.559	-0.0312	0.00121	0.279	-0.291	0.00254	0.9	0.21562	0.000214	0.562	-0.85	0.00127	0.539	-0.2686	0.00137	0.641	-1.38	0.000925	0.755	-0.0852	0.000622	0.429	-0.103	0.00176	0.574353	-0.484311	0.000145	0.992472	-0.0279416
1A_574479469	1A	574479469				0.765	1.07231	0.00069439	0.544	-1.42	0.00126										0.765	0.21434	0.000557	0.878	-0.11	0.000258							0.958	-0.17148	9.4245e-05										0.648013	0.693341	0.000114	0.467926	-0.490745
1A_574569851	1A	574569851				0.847	0.61808	0.00042969	0.496	-1.03	0.00146										0.928	0.00678	0.000155										0.985	0.09939	3.3323e-05
1A_574657725	1A	574657725																																											0.499432	-0.813393	0.000182	0.47283	-0.206465
1A_574832131	1A	574832131																																											0.556747	-0.769997	0.000153	0.368491	-0.237173
1A_575160002	1A	575160002																																											0.071215	-0.701222	0.000693	0.485774	-0.231488
1A_575190206	1A	575190206	0.755	-0.791	0.000622							0.00255	-1.4	0.01186	0.0712	-0.681	0.0054	0.974	-0.247	5.74e-05							0.405	-0.62	0.00185	0.184	-0.894	0.00375				0.697	-1.27	0.000749	0.291	0.1908	0.00273	0.711	-0.0785	0.000709	0.755489	0.184813	7.35e-05	0.607436	0.240615
1A_575223412	1A	575223412	0.508	-1.48	0.0015							0.323	-0.734	0.00223				0.617	-0.787	0.00107				0.185	0.34013	0.00336				0.459	-0.717	0.00172							0.388	-0.722	0.00209	0.611	-0.504	0.00102	0.675282	0.341956	0.000103	0.0912129	0.520632
1A_576698011	1A	576698011																																											0.951594	-0.131198	1.3e-05
1A_577373186	1A	577373186										0.435	0.16728	0.00165																															0.657512	0.146739	0.00011
1A_577377232	1A	577377232	0.713	-0.499	0.000747							0.729	-0.238	0.000625	0.285	1.28454	0.00256	0.911	0.32634	0.000206							0.283	0.62413	0.00258	0.201	-0.553	0.00355				0.902	0.49753	0.000214	0.803	0.03652	0.000486	0.733	-0.091	0.000646	0.562399	-0.324642	0.000151	0.773267	0.112358
1A_577480402	1A	577480402																																											0.279559	-0.746221	0.000334
1A_577508665	1A	577508665	0.866	0.61907	0.000317	0.81	0.60928	0.00054497	0.0697	2.21182	0.00555	0.363	0.12104	0.002	0.928	0.15712	0.000152	0.696	0.33214	0.0008	0.232	0.48514	0.00304	0.429	0.02942	0.00168	0.2	-0.114	0.00329	0.547	0.70848	0.00134	0.226	-0.50644	0.00329	0.913	0.38324	0.00019	0.234	0.7427	0.00321	0.302	0.77204	0.00249	0.534131	0.505785	0.000164	0.928373	0.0958804
1A_577636386	1A	577636386																																											0.276186	-0.176686	0.000337
1A_577805429	1A	577805429	0.247	0.10566	0.00309													0.858	-0.446	0.000338										0.149	-0.038	0.00421							0.511	-0.327	0.00148	0.175	0.13201	0.00363	0.430468	-0.197327	0.000221	0.834001	0.0725807
1A_578015317	1A	578015317	0.117	-0.108	0.00474	0.923	0.28624	0.00020861	0.00801	2.26023	0.01009	0.651	-0.365	0.000847	0.31	1.09909	0.00239	0.905	0.3574	0.000221	0.138	0.30355	0.00413	0.455	-0.12	0.00156	0.277	0.68276	0.00263	0.237	0.02013	0.00318	0.129	-0.49334	0.00453	0.867	0.33482	0.000296	0.408	0.39249	0.00198	0.182	0.10322	0.00355	0.1889	0.538461	0.000437	0.902971	-0.096038
1A_578250654	1A	578250654				0.827	-0.49721	0.0004913																									0.0494	0.56255	0.00666
1A_578324269	1A	578324269	0.144	-0.297	0.00428	0.423	0.83756	0.00223	0.0579	1.48478	0.00594	0.319	-0.608	0.00226	0.272	1.47214	0.00266	0.953	0.24601	0.000106	0.14	0.34655	0.0041	0.929	0.0538	0.000146	0.0752	1.03417	0.00529	0.285	-0.131	0.00278	0.382	-0.3252	0.00212	0.898	0.16377	0.000223	0.721	0.21748	0.000722	0.408	0.39502	0.00186	0.501819	0.276131	0.000181	0.0897396	0.567696
1A_578329017	1A	578329017																																											0.3752	-0.154255	0.000257
1A_578357031	1A	578357031	0.117	-0.123	0.00474							0.362	-0.549	0.00201	0.449	1.16464	0.00163	0.859	0.44614	0.000335				0.66	-0.0511	0.000826	0.331	0.64323	0.00226	0.235	0.1171	0.00321				0.834	0.27382	0.000377	0.325	0.4855	0.00248	0.186	0.0496	0.0035	0.122577	0.860689	0.00055	0.211745	0.493686
1A_578785369	1A	578785369	0.133	-0.403	0.00447	0.737	0.65388	0.00078802	0.0172	-2.17	0.00848	0.838	-0.18	0.000348	0.69	-0.414	0.000757	0.569	-0.927	0.00125	0.0797	0.0102	0.00528	0.798	0.13255	0.000447	0.422	-0.666	0.00176	0.149	-1.29	0.00422	0.304	0.43322	0.00263	0.218	-1.25	0.00317	0.246	-0.588	0.0031	0.246	0.0772	0.00292	0.463876	-0.492077	0.000201	0.669616	0.215518
1A_578790056	1A	578790056	0.133	0.40328	0.00447							0.826	0.19916	0.000378				0.569	0.92741	0.00125				0.798	-0.133	0.000447				0.149	1.28822	0.00422							0.246	0.58838	0.0031	0.246	-0.0772	0.00292	0.407243	0.470363	0.000235	0.785739	-0.144037
1A_578827793	1A	578827793	0.628	-0.16	0.00103	0.485	0.63067	0.00187	0.48	-0.858	0.00153	0.741	0.14259	0.000593	0.312	-1.01	0.00238	0.595	-0.942	0.00115	0.101	0.16734	0.00479	0.892	0.05004	0.000226	0.101	-1.23	0.0047	0.486	-1.01	0.0016	0.633	0.26372	0.00101	0.417	-0.308	0.00182	0.71	-0.369	0.000756	0.811	-0.191	0.000436	0.703743	-0.205819	9.21e-05	0.427244	-0.314624
1A_578933504	1A	578933504	0.494	0.30082	0.00156	0.879	-0.38352	0.00033255	0.0307	1.99172	0.00727	0.765	0.24042	0.000529	0.833	0.24772	0.000374	0.46	0.92862	0.00172	0.124	-0.126	0.00436	0.895	-0.0967	0.000221	0.291	0.764	0.00252	0.301	0.95742	0.00265	0.319	-0.4085	0.00252	0.185	1.86453	0.00352	0.62	0.39596	0.00105	0.681	0.10675	0.000799	0.382154	0.245519	0.000252	0.89428	0.0968176
1A_579008152	1A	579008152	0.33	-0.483	0.00245	0.751	0.24045	0.00074217	0.12	-1.56	0.00443	0.864	0.03742	0.000288	0.546	-1.06	0.00124	0.446	-1.11	0.00178	0.0856	0.04177	0.00513	0.973	-0.0521	5.41e-05	0.0483	-1.37	0.0062	0.216	-1	0.00339	0.727	0.22994	0.00070474	0.327	-1	0.00233	0.697	-0.368	0.000797	0.715	-0.281	0.000697	0.528525	-0.0368998	0.000167	0.290363	-0.426484
1A_579157342	1A	579157342	0.43	0.37014	0.00186							0.753	-0.248	0.00056	0.679	0.688	0.000791	0.776	0.55551	0.000561							0.339	0.58289	0.00221	0.289	0.61378	0.00275				0.405	0.068	0.00188	0.605	0.27017	0.00111	0.144	0.57059	0.00403	0.214112	-0.108068	0.000404	0.937971	0.0541855
1A_579403901	1A	579403901																																											0.810862	-0.0384003	5.49e-05	0.383045	-0.327979
1A_579407706	1A	579407706																																											0.471252	0.444799	0.000197
1A_579785955	1A	579785955	0.421	0.71288	0.00191							0.806	-0.0212	0.000425	0.657	0.95834	0.000857	0.576	0.59777	0.00122				0.888	-1.24e-06	0.000236	0.0557	1.37215	0.00591	0.3	0.83086	0.00266				0.465	1.85928	0.00159	0.606	0.47209	0.00111	0.675	0.27785	0.000816	0.73044	0.238045	8.23e-05	0.297304	0.294038
1A_580021371	1A	580021371	0.581	-0.563	0.0012							0.962	-0.106	7.57e-05				0.425	-0.89	0.00189				0.974	-0.037	5.19e-05				0.394	-0.622	0.00206							0.975	0.00517	5.51e-05	0.338	-0.297	0.00226	0.422241	0.22317	0.000226	0.577973	0.113746
1A_580421624	1A	580421624	0.692	-0.323	0.000812	0.574	-0.84801	0.00144	0.962	0.25607	8.08e-05	0.0322	1.00156	0.00681	0.726	0.82464	0.000654	0.787	-0.526	0.000529	0.0127	-0.763	0.00912	0.68	-0.0661	0.000765	0.229	0.15462	0.00301	0.521	0.83788	0.00144	0.116	-0.26332	0.00477	0.956	0.22867	9.3e-05	0.914	0.17839	0.000197	0.553	-0.584	0.00123	0.653441	-0.0718417	0.000112	0.622123	-0.224789
1A_580437431	1A	580437431				0.771	0.75764	0.00067272	0.932	-0.00277	0.000147										0.595	0.28392	0.00108	0.949	0.08704	0.000104							0.129	0.44219	0.00453										0.920629	-0.0468187	2.17e-05	0.973951	0.0604729
1A_580452798	1A	580452798	0.432	-0.182	0.00185	0.497	-0.74671	0.00181	0.565	-0.594	0.00119	0.329	0.39724	0.0022	0.771	0.68926	0.000532	0.957	-0.0727	9.79e-05	0.373	-0.333	0.00205	0.693	-0.0296	0.000727	0.0846	0.35703	0.00505	0.856	0.44912	0.000344	0.94	-0.066045	0.00013647	0.754	1.03273	0.000587	0.549	0.26285	0.00133	0.55	-0.305	0.00124	0.922163	-0.0797752	2.12e-05	0.821872	0.0202411
1A_580453168	1A	580453168	0.289	0.32544	0.00274	0.844	-0.43451	0.00043853	0.346	-0.742	0.00221	0.527	0.17334	0.00127	0.964	0.27549	7.58e-05	0.578	0.38499	0.00121	0.427	-0.334	0.00177	0.672	-0.0155	0.00079	0.126	0.37227	0.00423	0.575	0.10329	0.00122	0.595	0.16493	0.00115	0.585	1.34748	0.00112	0.329	0.08374	0.00246	0.248	-0.261	0.0029	0.855548	-0.0575073	4.09e-05	0.673157	0.201553
1A_580958028	1A	580958028	0.403	-0.464	0.00201							0.366	0.34497	0.00199				0.96	-0.0227	9.09e-05				0.706	-0.0303	0.000691				0.861	0.44122	0.00033							0.552	0.25968	0.00131	0.538	-0.32	0.00129	0.841723	-0.0815524	4.52e-05	0.942163	0.086339
1A_580961728	1A	580961728																						0.873	0.07554	0.000269																			0.90062	-0.0370683	2.74e-05	0.904795	0.0808545
1A_581263216	1A	581263216	0.289	-0.325	0.00274	0.852	0.41472	0.00041375	0.826	0.67937	0.000398	0.756	-0.265	0.000552	0.918	-0.408	0.000176	0.578	-0.385	0.00121	0.398	0.30372	0.00192	0.657	0.02516	0.000833	0.16	-0.358	0.00375	0.575	-0.103	0.00122	0.741	-0.14323	0.00066334	0.513	-1.38	0.00139	0.329	-0.0837	0.00246	0.248	0.2609	0.0029	0.8997	0.0570453	2.77e-05	0.879934	-0.13983
1A_581306715	1A	581306715																																											0.980286	0.0166321	5.22e-06	0.836485	-0.162314
1A_581306774	1A	581306774	0.244	-0.38	0.00312	0.852	0.41472	0.00041375	0.826	0.67937	0.000398	0.814	-0.263	0.000406				0.719	-0.325	0.000729	0.398	0.30372	0.00192	0.673	0.00947	0.000786				0.531	-0.132	0.0014	0.741	-0.14323	0.00066334				0.322	-0.093	0.00251	0.222	0.24286	0.00313	0.763166	0.292699	7.08e-05	0.66435	-0.196099
1A_581606898	1A	581606898	0.381	0.1296	0.00213	0.597	0.62853	0.00134	0.868	0.44236	0.000295	0.483	-0.477	0.00144	0.718	-0.777	0.000677	0.989	0.07132	2.42e-05	0.354	0.25077	0.00216	0.67	-0.00252	0.000796	0.0489	-0.45	0.00618	0.842	-0.488	0.000381	0.84	0.05486	0.0003847	0.568	-1.43	0.00118	0.53	-0.263	0.0014	0.509	0.29116	0.0014	0.89334	0.134624	2.96e-05	0.857642	0.0323886
1A_582276079	1A	582276079				0.851	-0.34268	0.00041693																0.883	-0.0583	0.000247							0.476	-0.33518	0.00164										0.929164	0.0833841	1.93e-05	0.962696	-0.0325976
1A_582567767	1A	582567767				0.725	-0.19769	0.00083184																0.893	-0.0295	0.000226							0.0941	-0.501	0.00523										0.892469	-0.259616	2.98e-05	0.576942	-0.314352
1A_582654763	1A	582654763																						0.946	-0.00995	0.000109																			0.604065	-0.405883	0.000132	0.171331	-0.354575
1A_583287245	1A	583287245																						0.811	0.20721	0.000416																			0.719361	0.241373	8.63e-05	0.348519	0.0132102
1A_583289269	1A	583289269	0.237	1.49709	0.00318							0.95	0.12515	0.000102				0.108	1.08465	0.00493				0.879	0.04735	0.000256				0.138	1.05903	0.00439							0.402	0.44865	0.00201	0.495	0.3439	0.00146	0.796748	0.0882933	5.96e-05	0.393998	0.200902
1A_583451496	1A	583451496	0.301	1.07322	0.00265							0.835	0.22616	0.000355	0.343	-1.18	0.00219	0.232	0.57172	0.00324				0.612	0.04734	0.000976	0.469	0.4992	0.00155	0.107	1.10952	0.00496				0.253	-0.155	0.00286	0.296	0.47423	0.00269	0.583	0.28048	0.00112	0.209145	0.13431	0.00041	0.875767	-0.113244
1A_583529709	1A	583529709																						0.811	0.20721	0.000416																			0.826053	-0.220216	5.01e-05	0.331241	-0.414272
1A_583715267	1A	583715267																						0.811	-0.207	0.000416																			0.687149	0.280216	9.83e-05	0.165893	0.54839
1A_583819106	1A	583819106	0.34	1.18254	0.00238	0.352	-0.60237	0.0027	0.225	1.12719	0.00311	0.915	0.16062	0.000175	0.0988	-1.7	0.00473	0.204	0.97778	0.00351	0.113	0.37986	0.00455	0.98	-0.034	4.01e-05	0.748	0.29182	0.000593	0.116	1.08478	0.00478	0.974	0.0516	5.8602e-05	0.232	-0.513	0.00304	0.544	0.15057	0.00134	0.419	0.43375	0.00181	0.567077	0.0439387	0.000149	0.359016	0.122125
1A_583868666	1A	583868666										0.759	-0.236	0.000545																															0.785588	-0.00555701	6.32e-05
1A_583895754	1A	583895754																						0.811	-0.207	0.000416																			0.682443	0.296094	0.0001	0.168203	0.551592
1A_584084194	1A	584084194																																											0.988782	0.105703	2.96e-06	0.231888	-0.615004
1A_584671763	1A	584671763				0.943	-0.088034	0.00015176																									0.75	0.02444	0.00063434
1A_585246844	1A	585246844																						0.282	0.18575	0.00251																			0.748865	0.0116438	7.58e-05
1A_585624643	1A	585624643	0.453	1.19439	0.00175							0.245	0.49804	0.00278	0.271	-1.47	0.00266	0.528	0.5868	0.00141				0.871	0.10347	0.000274	0.694	0.30365	0.000747	0.292	0.34621	0.00273				0.203	-0.507	0.00332	0.274	0.19163	0.00287	0.512	-0.344	0.00139	0.950721	0.0886446	1.32e-05	0.42168	-0.241276
1A_585624687	1A	585624687	0.453	-1.19	0.00175							0.245	-0.498	0.00278	0.271	1.46964	0.00266	0.528	-0.587	0.00141				0.871	-0.103	0.000274	0.694	-0.304	0.000747	0.292	-0.346	0.00273				0.203	0.5074	0.00332	0.274	-0.192	0.00287	0.512	0.34369	0.00139	0.968998	-0.0788995	8.25e-06	0.42168	0.241276
1A_585645864	1A	585645864	0.399	-1.21	0.00203	0.735	0.46504	0.00079507	0.28	-0.675	0.00265	0.689	0.30924	0.000736	0.0148	2.04898	0.00863	0.449	-0.89	0.00177	0.308	-0.219	0.00245	0.74	-0.107	0.000597	0.743	-0.318	0.000607	0.1	-1.23	0.0051	0.867	0.02968	0.00031591	0.266	0.95482	0.00275	0.168	-0.226	0.00394	0.25	-0.405	0.00288	0.694923	0.122202	9.54e-05	0.241443	-0.288172
1A_585645875	1A	585645875	0.437	1.15186	0.00183	0.165	-0.28995	0.00467	0.598	-0.643	0.00107	0.113	0.52959	0.00431	0.319	-1.34	0.00233	0.494	0.55831	0.00156	0.421	-0.333	0.0018	0.871	0.10347	0.000274	0.599	0.31754	0.00105	0.28	0.33732	0.00282	0.829	-0.16209	0.00041389	0.313	-0.589	0.00242	0.258	0.18555	0.003	0.528	-0.339	0.00133	0.576842	0.238585	0.000144	0.431357	-0.323365
1A_585652280	1A	585652280	0.396	1.07508	0.00205							0.188	0.50568	0.0033				0.444	0.52055	0.00179				0.859	0.09457	0.000302				0.268	0.32767	0.00291							0.243	0.17892	0.00313	0.482	-0.352	0.00152	0.702762	0.217051	9.25e-05	0.445364	-0.336169
1A_585656529	1A	585656529	0.118	-0.406	0.00473	0.134	0.19981	0.00521	0.159	-1.29	0.00384	0.0644	0.72414	0.00543	0.266	0.89559	0.00271	0.867	-0.356	0.000314	0.0916	-0.388	0.00499	0.933	0.000758	0.000137	0.951	-0.0847	0.000102	0.4	-0.675	0.00203	0.906	-0.020855	0.00021858	0.207	0.44198	0.00328	0.313	0.03192	0.00257	0.32	-0.516	0.00237	0.785514	0.259623	6.33e-05	0.0421962	-0.366353
1A_585656558	1A	585656558	0.396	1.07508	0.00205	0.155	-0.27699	0.00483	0.481	-0.698	0.00152	0.21	0.59208	0.00308	0.294	-1.51	0.0025	0.444	0.52055	0.00179	0.376	-0.346	0.00204	0.859	0.09457	0.000302	0.808	0.31042	0.000435	0.268	0.32767	0.00291	0.818	-0.15436	0.00044492	0.398	-0.619	0.00192	0.243	0.17892	0.00313	0.482	-0.352	0.00152	0.914816	0.110441	2.33e-05	0.529482	-0.240414
1A_586154450	1A	586154450																																											0.385172	0.818067	0.00025
1A_586603730	1A	586603730	0.165	0.21103	0.00399	0.62	0.74373	0.00124	0.202	0.235	0.00333	0.00894	1.13629	0.00936	0.174	1.46406	0.00357	0.736	-0.0735	0.000679	0.239	0.0995	0.00298	0.962	-0.00382	7.62e-05	0.224	0.61662	0.00305	0.128	-0.8	0.00455	0.577	-0.017181	0.00122	0.42	1.24469	0.0018	0.124	0.04526	0.00463	0.534	-0.397	0.0013	0.9082	-0.117124	2.52e-05	0.952462	-0.056
1A_586706397	1A	586706397	0.167	-0.15	0.00396							0.00743	-1.16	0.00972	0.251	-1.31	0.00283	0.731	0.10759	0.000692				0.99	-0.00372	2.02e-05	0.406	-0.464	0.00184	0.129	0.79619	0.00453				0.423	-1.33	0.00179	0.124	-0.0427	0.00462	0.548	0.37032	0.00125	0.902333	0.131662	2.69e-05	0.994279	0.0239811
1A_587670058	1A	587670058										0.26	-0.38	0.00266																															0.664531	0.304866	0.000107	0.517368	-0.171147
1A_587860891	1A	587860891	0.727	-0.763	0.000703	0.97	-0.25025	8.0092e-05	0.0836	-0.0626	0.00517	0.251	-0.647	0.00273	0.69	0.69005	0.000758	0.967	-0.0907	7.5e-05	0.54	-0.0201	0.00128	0.441	0.07343	0.00162	0.0968	0.13031	0.00478	0.707	-0.592	0.000766	0.89	0.07651	0.00025616	0.245	0.89618	0.00292	0.603	-0.129	0.00112	0.787	-0.298	0.000498	0.863793	0.0433453	3.84e-05	0.437863	0.0380248
1A_587863933	1A	587863933	0.317	0.28787	0.00254	0.555	-0.80852	0.00152	0.443	-0.497	0.00169	0.0546	-0.882	0.00576	0.536	-0.884	0.00127	0.749	0.50131	0.000639	0.334	0.06902	0.00228	0.763	0.10981	0.000536	0.202	-0.392	0.00327	0.289	0.49444	0.00275	0.815	0.03636	0.00045135	0.382	-1.43	0.002	0.804	-0.0191	0.000481	0.728	-0.157	0.00066	0.634283	0.315686	0.000119	0.571852	-0.207538
1A_588098228	1A	588098228	0.433	1.40366	0.00185	0.949	0.29506	0.00013476	0.0836	0.06255	0.00517	0.169	0.66077	0.00352	0.738	-0.457	0.000621	0.804	0.51018	0.000482	0.54	0.02013	0.00128	0.523	-0.0692	0.00129	0.105	-0.128	0.00461	0.681	0.61406	0.000849	0.94	-0.048619	0.00013588	0.272	-1.07	0.00271	0.496	0.18898	0.00155	0.835	0.26815	0.000376	0.96164	0.0290396	1.03e-05	0.274532	0.254267
1A_588272836	1A	588272836																																											0.759042	-0.50383	7.23e-05	0.651403	0.303608
1A_588382900	1A	588382900																																											0.593627	0.215507	0.000137
1A_588683254	1A	588683254	0.352	-0.824	0.00231	0.0215	0.71168	0.00998	0.0657	2.14051	0.00568	0.496	-0.441	0.00139	0.755	-0.276	0.000575	0.41	-0.785	0.00197	0.734	0.12835	0.000644	0.83	0.00973	0.00037	0.461	0.45143	0.00158	0.457	-0.944	0.00173	0.226	0.2267	0.00329	0.393	1.47646	0.00194	0.501	-0.212	0.00153	0.734	0.09472	0.000644	0.712131	-0.223618	8.9e-05	0.778697	0.158566
1A_589043662	1A	589043662				0.989	-0.11427	2.7582e-05																									0.679	0.22955	0.0008535													0.413473	-0.314421
1A_589052632	1A	589052632																																											0.936349	-0.037818	1.72e-05	0.442411	-0.43408
1A_589510618	1A	589510618	0.774	-0.598	0.000565	0.192	1.09123	0.00428	0.148	1.75617	0.00398	0.38	-0.473	0.00191	0.975	0.05802	5.2e-05	0.807	-0.582	0.000473	0.662	0.22891	0.000858	0.743	-0.0494	0.00059	0.646	0.39346	0.000892	0.606	-0.881	0.00111	0.347	0.31317	0.00234	0.771	0.28602	0.000539	0.327	-0.587	0.00247	0.868	0.13932	0.000295	0.54565	-0.423681	0.000159	0.488441	0.300948
1A_589607060	1A	589607060	0.763	0.58794	0.000597							0.335	0.48796	0.00216	0.975	-0.058	5.2e-05	0.804	0.60066	0.000483							0.646	-0.393	0.000892	0.482	0.9885	0.00161				0.771	-0.286	0.000539	0.417	0.56331	0.00193	0.897	-0.148	0.000225	0.551269	0.442786	0.000156	0.492076	-0.295074
1A_589629327	1A	589629327	0.706	-0.838	0.000769	0.313	1.04224	0.00301	0.154	0.4721	0.0039	0.435	-0.468	0.00164	0.973	0.18557	5.52e-05	0.675	-0.579	0.000869	0.529	0.1811	0.00132	0.813	-0.00543	0.000412	0.595	0.22267	0.00106	0.854	-0.432	0.000349	0.233	0.39751	0.00322	0.869	0.53925	0.000292	0.357	-0.4	0.00228	0.951	-0.133	0.000105	0.665801	-0.242417	0.000107	0.427114	0.0271061
1A_589652056	1A	589652056																																											0.590729	0.565678	0.000138	0.659719	-0.264676
1A_589689972	1A	589689972				0.853	-0.47247	0.00041132	0.0459	2.10756	0.00643										0.418	0.27953	0.00182	0.763	-0.211	0.000536							0.76	-0.25196	0.00060527										0.949516	-0.186904	1.36e-05	0.707378	0.138085
1A_589689979	1A	589689979				0.97	0.34052	7.8266e-05																									0.617	-0.32387	0.00107													0.375096	0.366893
1A_589822654	1A	589822654				0.959	0.42026	0.00010815																									0.751	0.00649	0.00063151													0.327833	0.284927
1A_589864899	1A	589864899																																											0.952348	-0.122675	1.28e-05	0.529674	0.31272
1A_589896412	1A	589896412																																											0.311256	0.387997	0.000306
1A_589991363	1A	589991363	0.311	0.09325	0.00258	0.209	-1.5524	0.00406	0.264	0.19373	0.00277	0.465	0.45125	0.00151	0.833	-0.282	0.000373	0.834	-0.406	0.000401	0.364	-0.0843	0.00211	0.145	0.34342	0.00384	0.876	-0.199	0.00027	0.669	0.39239	0.000889	0.28	0.38462	0.00281	0.736	-0.237	0.000636	0.119	-0.427	0.00471	0.532	-0.381	0.00131	0.19857	-0.454179	0.000424	0.13952	-0.258592
1A_589995287	1A	589995287	0.39	-0.11	0.00208	0.193	1.49669	0.00426	0.214	-0.112	0.00321	0.57	-0.397	0.00111	0.573	0.39661	0.00114	0.743	0.49518	0.000657	0.305	0.09443	0.00248	0.148	-0.342	0.0038	0.849	0.20199	0.000335	0.709	-0.405	0.000759	0.263	-0.38686	0.00295	0.62	0.19596	0.000995	0.135	0.43977	0.00443	0.551	0.39445	0.00124	0.632706	0.133755	0.00012	0.133554	0.244138
1A_590005256	1A	590005256	0.335	-0.0159	0.00242							0.795	-0.225	0.000454	0.683	0.34332	0.000778	0.89	0.34934	0.000259							0.885	0.10778	0.000249	0.924	-0.11	0.000174				0.767	0.57309	0.000552	0.153	0.57989	0.00416	0.736	0.27868	0.000636	0.862829	-0.0366269	3.87e-05	0.232933	-0.00778101
1A_590389811	1A	590389811																																														0.658618	-0.0159228
1A_590554922	1A	590554922	0.317	0.90388	0.00254	0.555	-0.85711	0.00152	0.217	0.80323	0.00319	0.216	-0.232	0.00303	0.168	-1.27	0.00364	0.589	-0.363	0.00117	0.66	0.17819	0.000864	0.819	0.11258	0.000395	0.326	-0.107	0.00229	0.551	0.73515	0.00132	0.0308	0.33794	0.00771	0.495	0.28513	0.00146	0.872	0.18423	0.000302	0.386	-0.109	0.00198	0.644532	-0.223908	0.000115	0.585415	-0.165778
1A_592092919	1A	592092919																																											0.485584	-0.30667	0.000189	0.661037	-0.212991
1A_592103249	1A	592103249	0.344	-0.233	0.00236	0.723	-0.35078	0.000841	0.596	-0.681	0.00108	0.105	0.69405	0.00445				0.773	0.29027	0.000568	0.233	-0.284	0.00304	0.286	0.24657	0.00249				0.756	-0.504	0.000617	0.765	-0.0012538	0.00059122				0.214	-0.539	0.00341	0.814	-0.225	0.000427	0.22469	0.251081	0.000391	0.327119	0.0906186
1A_592212198	1A	592212198																																											0.79166	0.140116	6.12e-05
1A_592212226	1A	592212226																																											0.442629	0.247233	0.000214
1A_592444982	1A	592444982																																											0.912358	0.109455	2.4e-05
1A_592499407	1A	592499407				0.98	0.21775	5.3416e-05																									1	-0.0041585	1.0151e-06										0.456078	-0.28417	0.000206	0.62807	-0.184616
1A_592504054	1A	592504054				0.98	0.21775	5.3416e-05																									1	-0.0041585	1.0151e-06										0.445443	-0.283885	0.000212	0.632132	-0.19942
1A_592811776	1A	592811776				0.98	-0.21775	5.3416e-05																									1	0.00416	1.0151e-06										0.435914	0.224282	0.000218	0.575205	0.21035
1A_593074361	1A	593074361																																											0.348448	0.255487	0.000276	0.571299	0.241493
1A_593501590	1A	593501590																																											0.609732	-0.129453	0.00013	0.745283	-0.202477
1A_593501613	1A	593501613	0.594	-0.663	0.00115													0.455	-0.693	0.00174										0.643	0.45493	0.000975							0.419	0.50972	0.00192	0.596	0.07342	0.00108	0.0333711	-0.628541	0.000891	0.857905	-0.0360785
1B_1430915	1B	1430915	0.711	0.3573	0.000752	0.172	-1.594	0.00456	0.281	-1.37	0.00265	0.63	-0.342	0.000911	0.34	0.36382	0.0022	0.585	0.72134	0.00119	0.0856	0.39371	0.00513	2.72e-05	0.14525	0.02108	0.446	-0.247	0.00165	0.222	0.8783	0.00333	0.78	-0.17594	0.00054895	0.27	0.33523	0.00272	0.497	0.47168	0.00155	0.255	0.6637	0.00284	0.502119	-0.36916	0.000181	0.776643	0.0963694
1B_1435853	1B	1435853																																											0.344336	-0.471282	0.000279
1B_1490349	1B	1490349	0.596	0.2918	0.00114	0.182	-1.5656	0.00441	0.307	-1.34	0.00246	0.583	-0.277	0.00107	0.332	0.41705	0.00225	0.643	0.67698	0.000976	0.0708	0.40446	0.00552	3.65e-05	0.16024	0.02048	0.647	-0.242	0.00089	0.268	0.94109	0.00292	0.706	-0.22006	0.00076862	0.48	0.44278	0.00153	0.538	0.43975	0.00137	0.229	0.68492	0.00307	0.556939	-0.302342	0.000153	0.926345	0.0781816
1B_3140987	1B	3140987
1B_3214103	1B	3214103	0.605	1.4565	0.00111							0.688	0.36884	0.000737				0.397	1.52373	0.00205				0.00374	-0.382	0.01115				0.408	0.6813	0.00198							0.496	-0.738	0.00155	0.512	-0.113	0.00139	0.260465	-0.841203	0.000353	0.8567	-0.174691
1B_3569598	1B	3569598				0.727	-0.1532	0.00082616	0.876	0.63656	0.000275										0.607	0.28305	0.00104										0.867	-0.14121	0.0003143										0.452183	0.593256	0.000208	0.590861	0.240732
1B_3572482	1B	3572482	0.313	-1.94	0.00257	0.791	-0.18129	0.00060743	0.876	0.63656	0.000275	0.256	-0.356	0.00269	0.675	-0.563	0.000803	0.379	-1.43	0.00215	0.607	0.28305	0.00104	0.003	0.41674	0.01159	0.429	-0.958	0.00173	0.254	-0.644	0.00303	0.936	-0.11769	0.00014518	0.883	-0.78	0.000257	0.545	0.52052	0.00134	0.359	-0.287	0.00213	0.422823	0.586278	0.000226	0.77375	0.195251
1B_4341220	1B	4341220																																											0.851718	-0.082204	4.21e-05
1B_4341229	1B	4341229																																											0.551186	-0.429353	0.000156	0.517202	-0.359833
1B_4342571	1B	4342571																																											0.547847	-0.375764	0.000158
1B_5001706	1B	5001706	0.361	-1.99	0.00225	0.384	-0.53645	0.00248	0.894	0.19142	0.000234	0.381	-0.319	0.00191	0.855	-0.707	0.000319	0.335	-1.67	0.00242	0.445	0.0205	0.00169	0.00103	0.386	0.01374	0.395	-1.04	0.0019	0.518	-0.801	0.00146	0.262	-0.51292	0.00296	0.792	-1.2	0.000485	0.373	0.77105	0.00218	0.319	0.07785	0.00237	0.122689	0.764847	0.00055	0.91445	0.0336641
1B_6136642	1B	6136642																																														0.00462732	1.93477
1B_6138947	1B	6138947				0.88	0.28954	0.00032985																									0.427	0.21763	0.00188										0.691537	0.0539893	9.67e-05	0.601255	0.299098
1B_6474600	1B	6474600	0.321	-1.39	0.00251	0.514	-1.011	0.00172	0.138	0.4485	0.00413	0.824	-0.122	0.000381	0.263	-0.431	0.00272	0.866	-0.119	0.000317	0.592	0.31101	0.00109	0.527	0.24918	0.00127	0.682	-0.231	0.000781	0.745	-0.589	0.00065	0.429	-0.025628	0.00187	0.322	1.16683	0.00236	0.57	-0.554	0.00124	0.577	-0.31	0.00114	0.906771	-0.192465	2.56e-05	0.346042	0.352231
1B_6481944	1B	6481944	0.819	0.98873	0.000441							0.775	-0.239	0.000503	0.545	0.43522	0.00124	0.406	-1.64	0.00199				0.631	0.25331	0.000915	0.733	0.53403	0.000635	0.826	0.22535	0.000422				0.799	0.65733	0.000467	0.378	0.85792	0.00215	0.774	0.32059	0.000533	0.959117	0.140542	1.09e-05	0.457527	-0.277492
1B_6678732	1B	6678732																																											0.769111	-0.39029	6.88e-05
1B_6783243	1B	6783243																																											0.946557	0.273633	1.44e-05	0.143354	0.141134
1B_6793664	1B	6793664	0.578	1.48585	0.00121							0.711	0.20676	0.000674				0.777	-0.47	0.000558				0.248	0.06916	0.00277				0.906	0.42652	0.000218							0.337	0.86219	0.00241	0.474	0.73072	0.00155	0.890021	0.100247	3.05e-05	0.38326	-0.322812
1B_6823670	1B	6823670	0.53	-1.02	0.0014							0.754	-0.0865	0.000556				0.9	0.43876	0.000234				0.821	0.14844	0.000391				0.969	-0.121	7.07e-05							0.796	-0.355	0.000504	0.729	-0.255	0.000656	0.837111	0.321471	4.66e-05	0.113351	0.601013
1B_6825317	1B	6825317																																											0.983107	0.150476	4.47e-06	0.168972	0.094776
1B_6825322	1B	6825322	0.553	-1.59	0.00131							0.73	-0.0849	0.000621				0.791	-0.349	0.000517				0.936	-0.0877	0.000131				0.834	-0.615	0.000401							0.569	-0.572	0.00125	0.714	-0.139	0.000699	0.67013	-0.461412	0.000105	0.543683	0.084057
1B_7230385	1B	7230385	0.414	1.8357	0.00195													0.79	-0.761	0.000521										0.979	0.22739	4.75e-05							0.449	0.78394	0.00177	0.387	0.69987	0.00198	0.902018	0.161605	2.7e-05	0.407804	-0.377862
1B_7230451	1B	7230451																																														0.326731	0.769864
1B_7232629	1B	7232629	0.447	1.5918	0.00178	0.77	0.20389	0.00067683	0.08	-2.05	0.00527	0.765	-0.00941	0.00053	0.684	0.39886	0.000776	0.841	-0.665	0.000383	0.879	-0.189	0.000268	0.762	0.19009	0.000539	0.808	0.41082	0.000434	0.963	0.29022	8.43e-05	0.26	0.16165	0.00298	0.692	0.84581	0.000764	0.423	0.80063	0.0019	0.336	0.77673	0.00227	0.613465	0.593355	0.000128	0.271747	-0.392636
1B_7989396	1B	7989396																																											0.388079	1.25591	0.000248
1B_7990331	1B	7990331	0.0418	-3.53	0.00703							0.168	-0.479	0.00353	0.732	-0.733	0.000636	0.0316	-2.97	0.00766				0.00877	0.40444	0.00944	0.397	-1.02	0.00189	0.249	-1.82	0.00308				0.764	-1.28	0.000558	0.618	0.48362	0.00106	0.236	-0.271	0.003	0.905179	-0.0447889	2.61e-05	0.56597	-0.292744
1B_8150900	1B	8150900																																											0.149532	-0.117704	0.000498
1B_8152167	1B	8152167																																											0.251196	-0.806371	0.000362	0.297081	0.304198
1B_8181483	1B	8181483	0.491	-1.37	0.00157	0.91	0.0506	0.00024344	0.0684	2.1717	0.00559	0.166	-0.168	0.00355	0.692	-0.36	0.000752	0.877	0.59362	0.000291	0.966	0.08562	7.23e-05	0.7	-0.21	0.000708	0.873	-0.326	0.000276	0.943	-0.19	0.00013	0.19	0.01946	0.00368	0.729	-0.683	0.000658	0.508	-0.724	0.0015	0.45	-0.681	0.00166	0.530098	-0.58964	0.000166	0.282653	0.404373
1B_8566239	1B	8566239	0.125	2.26095	0.00459							0.0964	0.34619	0.00463				0.564	0.81681	0.00127				0.683	-0.155	0.000758				0.48	0.54195	0.00162							0.0834	0.91348	0.0055	0.963	-0.0279	7.93e-05	0.0476856	0.2115	0.000798	0.0661832	0.0351892
1B_9082155	1B	9082155																																														0.595347	0.409597
1B_9114780	1B	9114780	0.881	-0.713	0.00028													0.435	1.50428	0.00184										0.966	0.26709	7.58e-05							0.805	-0.409	0.00048	0.878	-0.284	0.000271	0.995816	0.0483585	1.1e-06	0.222924	0.237856
1B_9479795	1B	9479795																																														0.595347	0.409597
1B_9644920	1B	9644920	0.0799	-2.6	0.00559	0.89	-0.2366	0.00030096	0.712	-0.278	0.000706	0.196	-0.641	0.00322	0.118	-0.885	0.00437	0.684	-0.655	0.00084	0.647	-0.171	0.000907	0.927	0.00788	0.000151	0.15	-0.98	0.00388	0.739	-0.452	0.000669	0.891	0.1266	0.00025516	0.412	-1.84	0.00184	0.116	-0.883	0.00476	0.985	-0.066	3.08e-05	0.120105	0.0215312	0.000556	0.732493	-0.190511
1B_9691095	1B	9691095	0.125	2.35448	0.0046	0.909	-0.37355	0.0002475	0.876	0.24504	0.000276	0.306	0.56063	0.00234	0.475	0.85776	0.00152	0.963	0.18549	8.26e-05	0.464	0.0604	0.0016	0.986	0.03151	2.73e-05	0.195	0.9156	0.00334	0.281	0.09377	0.0028	0.691	-0.18658	0.00081572	0.19	2.63353	0.00345	0.0547	0.73549	0.00644	0.999	0.01224	3.12e-06	0.106732	-0.617715	0.000587	0.458877	-0.292555
1B_9711621	1B	9711621	0.116	2.39872	0.00476	0.837	0.19745	0.00045886	0.709	-0.0164	0.000715	0.154	0.65311	0.00369	0.346	1.03481	0.00217	0.616	0.77437	0.00107	0.674	0.15704	0.000822	0.957	-0.00436	8.67e-05	0.113	0.9958	0.00447	0.744	0.44049	0.000652	0.607	-0.19132	0.0011	0.312	1.9183	0.00242	0.162	0.80047	0.00403	0.985	-0.0665	3.1e-05	0.134495	-0.0242485	0.000526	0.635718	0.0599252
1B_9922008	1B	9922008																																											0.364104	-0.238734	0.000265	0.686332	0.258333
1B_9941436	1B	9941436																																														0.701181	0.391901
1B_9946250	1B	9946250	0.336	-1.7	0.00241							0.195	-0.676	0.00324	0.441	-0.937	0.00167	0.845	-0.293	0.000372				0.956	0.03981	8.9e-05	0.234	-0.853	0.00297	0.843	-0.116	0.000376				0.317	-2.15	0.00239	0.255	-0.667	0.00302	0.91	0.19535	0.000197	0.0618899	0.288515	0.000729	0.378155	-0.380327
1B_9947361	1B	9947361	0.234	1.92275	0.00321	0.902	0.09686	0.00026688	0.783	0.16914	0.000509	0.23	0.64603	0.0029	0.22	0.68407	0.0031	0.827	0.54074	0.00042	0.642	0.00797	0.000923	0.997	-0.0137	6.7e-06	0.195	0.88456	0.00335	0.933	0.05209	0.000152	0.307	-0.22952	0.00261	0.401	1.97621	0.0019	0.259	0.65377	0.00299	0.846	-0.23	0.000348	0.0328783	-0.311192	0.000895	0.359126	0.417267
1B_10061119	1B	10061119
1B_10086248	1B	10086248	0.709	-0.781	0.00076	0.859	-0.3679	0.00039199	0.127	0.75459	0.00429	0.266	0.05038	0.00262	0.187	-1.11	0.00342	0.235	1.15029	0.0032	0.424	0.16348	0.00179	0.707	-0.0173	0.000688	0.0733	-1.06	0.00535	0.638	0.71558	0.000995	0.918	0.11338	0.00018963	0.738	0.51341	0.000632	0.335	-0.0954	0.00242	0.203	0.3069	0.00332	0.135794	-0.426781	0.000523	0.976951	-0.0486737
1B_12374440	1B	12374440	0.166	-1.9	0.00397	0.914	-0.28995	0.00023261	0.68	-0.656	0.000802	0.275	-0.671	0.00255	0.276	-0.789	0.00263	0.596	-0.196	0.00115	0.187	0.05753	0.00349	0.97	-0.0171	6.12e-05	0.226	-0.863	0.00304	0.123	-0.114	0.00465	0.422	0.20881	0.00191	0.29	-2.26	0.00258	0.334	-0.421	0.00242	0.666	0.19924	0.000844	0.182545	0.407715	0.000446	0.962887	-0.0695794
1B_12605330	1B	12605330	0.33	1.57637	0.00245	0.872	0.24822	0.00035485	0.841	0.5855	0.000361	0.231	0.72969	0.0029	0.479	0.88794	0.0015	0.704	0.0884	0.000776	0.148	-0.0528	0.00399	0.973	0.01677	5.52e-05	0.254	0.81302	0.0028	0.767	0.00292	0.000586	0.395	-0.20178	0.00205	0.464	1.5701	0.0016	0.759	0.33878	0.00061	0.709	-0.362	0.000714	0.181937	-0.0213271	0.000447	0.654464	0.0670283
1B_13276553	1B	13276553										0.506	0.47196	0.00135																															0.280675	0.551375	0.000333
1B_13502206	1B	13502206																																											0.139941	0.680061	0.000516
1B_13893596	1B	13893596	0.502	-0.966	0.00152	0.921	-0.38223	0.00021423	0.314	0.52478	0.00241	0.81	-0.171	0.000415	0.344	-0.785	0.00218	0.438	1.09717	0.00182	0.224	0.19355	0.00312	0.81	-0.0629	0.000419	0.139	-0.928	0.00403	0.797	0.53452	0.000502	0.887	0.03185	0.00026483	0.762	0.64932	0.000565	0.833	-0.0265	0.000404	0.982	-0.0368	3.78e-05	0.293647	-0.450567	0.000321	0.0242579	-0.533205
1B_14168748	1B	14168748	0.497	0.18136	0.00155							0.0358	0.74212	0.00659				0.0964	0.65714	0.00518				0.704	-0.0718	0.000698				0.199	0.39045	0.00358							0.542	0.09636	0.00135	0.729	-0.308	0.000657	0.806395	-0.158064	5.64e-05	0.056793	-0.455653
1B_14950068	1B	14950068																																														0.487436	0.554196
1B_15037023	1B	15037023																																											0.0997611	0.157546	0.000604	0.997666	0.0154165
1B_15099360	1B	15099360	0.552	1.14993	0.00131							0.0496	1.36627	0.00595	0.174	-1.13	0.00357	0.0526	-0.173	0.00653							0.212	0.22203	0.00317	0.0221	0.00679	0.00846				0.405	-0.026	0.00188	0.399	0.08812	0.00203	0.312	-0.281	0.00242	0.302822	-0.178083	0.000313	0.93575	-0.0887177
1B_15155265	1B	15155265
1B_15155278	1B	15155278
1B_16166884	1B	16166884	0.148	-1.62	0.00422							0.373	0.26464	0.00195				0.407	0.17144	0.00199				0.427	0.06769	0.00169				0.892	0.08681	0.000253							0.845	-0.194	0.000372	0.104	-0.358	0.00471	0.859671	-0.190344	3.96e-05	0.683934	0.196987
1B_16209315	1B	16209315																																														0.536626	0.521602
1B_16427768	1B	16427768	0.308	-1.46	0.0026	0.851	-0.38141	0.00041742	0.292	-1.08	0.00256	0.424	0.19942	0.0017	0.878	0.27086	0.000267	0.575	0.1737	0.00122	0.764	0.06384	0.00056	0.274	0.03109	0.00257	0.523	-0.543	0.00132	0.674	0.25101	0.000871	0.417	-0.028716	0.00194	0.804	-0.857	0.000452	0.803	-0.0779	0.000483	0.66	-0.199	0.000865	0.533101	-0.384697	0.000165	0.828921	-0.0515448
1B_16430908	1B	16430908																																														0.436839	-0.573704
1B_16432185	1B	16432185																																											0.0373493	2.16291	0.000862
1B_16464731	1B	16464731																																														0.436245	-0.625121
1B_16510423	1B	16510423																																														0.450669	0.59279
1B_16627974	1B	16627974																																														0.95092	0.0771815
1B_16666587	1B	16666587	0.248	1.47691	0.00308	0.565	0.23925	0.00148				0.193	-0.544	0.00326	0.279	-0.409	0.00261	0.288	1.46499	0.00276				0.205	0.34072	0.00315	0.901	-0.157	0.000214	0.987	-0.109	2.83e-05	0.61	-0.26564	0.00109	0.371	1.91173	0.00206	0.847	0.29593	0.000366	0.595	0.43182	0.00108	0.178668	0.751476	0.000451	0.39079	-0.301108
1B_17816558	1B	17816558	0.781	0.72996	0.000547	0.607	-0.94451	0.00129	0.203	-1.28	0.00332	0.535	-0.441	0.00124	0.0175	-0.167	0.00829	0.336	1.03132	0.00241	0.851	-0.114	0.000337	0.391	0.16391	0.00187	0.312	0.2052	0.00238	0.948	0.17792	0.000119	0.0672	-0.25065	0.00598	0.0272	1.25255	0.00752	0.471	0.51786	0.00166	0.95	0.12502	0.000107	0.447238	0.4377	0.000211	0.149187	0.278032
1B_18570787	1B	18570787	0.393	1.66806	0.00206	0.631	0.15606	0.00119	0.976	-0.184	5.03e-05	0.0032	-0.544	0.0114	0.307	-0.627	0.00241	0.345	1.36905	0.00235	0.954	0.07746	9.77e-05	0.136	0.39499	0.00397	0.426	-0.547	0.00174	0.818	0.0829	0.000445	0.714	-0.25267	0.00074306	0.43	1.92464	0.00175	0.507	0.56487	0.0015	0.283	0.44992	0.00262	0.271915	0.546397	0.000341	0.876693	0.0457842
1B_19773113	1B	19773113										0.00816	0.58605	0.00954										0.189	-0.364	0.00332																			0.163338	-0.548694	0.000475	0.412227	-0.197733
1B_19773134	1B	19773134										0.00688	-0.754	0.00988										0.116	0.35233	0.00428																			0.325045	0.408643	0.000295	0.150291	-0.200825
1B_20047970	1B	20047970	0.395	-0.409	0.00205	0.455	-0.7448	0.00204	0.579	-0.843	0.00114	0.0717	-0.129	0.00522	0.293	-0.192	0.00251	0.812	0.13476	0.000462	0.615	-0.157	0.00101	0.545	-0.136	0.00121	0.239	0.47497	0.00293	0.468	0.04789	0.00168	0.275	-0.04759	0.00286	0.786	-0.498	0.0005	0.673	0.18024	0.000876	0.0485	-0.227	0.00631	0.0744354	0.385356	0.000681	0.936254	-0.101587
1B_20269363	1B	20269363	0.684	0.4954	0.00084	0.69	-0.8125	0.00095866	0.18	-1.25	0.00358	0.527	-0.48	0.00127				0.623	0.81702	0.00105	0.867	-0.121	0.000296	0.314	0.17859	0.0023				0.932	-0.0174	0.000156	0.12	-0.24444	0.0047				0.513	0.49137	0.00147	0.822	0.05057	0.000408	0.345749	0.560616	0.000278	0.315811	0.103857
1B_20287464	1B	20287464				0.69	0.8125	0.00095866	0.18	1.24791	0.00358										0.867	0.12066	0.000296										0.12	0.24444	0.0047
1B_20742649	1B	20742649	0.357	-0.449	0.00228	0.505	-0.77394	0.00177	0.588	-0.919	0.0011	0.127	-0.115	0.00409	0.367	-0.239	0.00205	0.79	0.09374	0.000522	0.347	-0.319	0.00221	0.55	-0.132	0.00119	0.261	0.4622	0.00274	0.513	0.05854	0.00148	0.262	-0.050129	0.00296	0.88	-0.671	0.000265	0.665	0.20721	0.000902	0.0559	-0.192	0.00601	0.0878406	0.413376	0.000638	0.837472	-0.103381
1B_20831330	1B	20831330	0.0883	-0.683	0.00537													0.985	-0.102	3.29e-05										0.333	-0.0124	0.00243							0.493	0.16988	0.00156	0.0157	-0.246	0.00867	0.0911849	0.376968	0.000628	0.701237	0.135725
1B_21341567	1B	21341567	0.0883	-0.683	0.00537							0.0603	-0.219	0.00556	0.379	-0.00977	0.00198	0.985	-0.102	3.29e-05				0.311	-0.232	0.00232	0.297	0.39049	0.00248	0.333	-0.0124	0.00243				0.893	-0.63	0.000234	0.493	0.16988	0.00156	0.0157	-0.246	0.00867	0.0829568	0.293633	0.000653	0.734145	-0.140478
1B_22304116	1B	22304116	0.109	0.41572	0.00491							0.00263	0.17586	0.0118				0.655	0.2691	0.000937										0.137	0.28689	0.00441							0.106	-0.318	0.00496	0.0728	-0.0662	0.00546	0.333374	-0.707744	0.000288	0.73392	-0.194869
1B_22304164	1B	22304164	0.215	-0.2	0.0034													0.413	-0.171	0.00196										0.0656	-0.157	0.00604							0.0377	0.37013	0.00727	0.0588	0.14854	0.00591	0.13808	0.95945	0.000519	0.292019	0.139299
1B_22649201	1B	22649201	0.198	0.2337	0.00358							0.00272	-0.025	0.01173	0.375	1.36608	0.002	0.574	0.08203	0.00123							0.574	0.58986	0.00113	0.0832	0.13379	0.00551				0.927	-0.102	0.000157	0.0581	-0.399	0.0063	0.0456	-0.125	0.00644	0.19775	-0.920644	0.000425	0.31452	-0.11497
1B_22699784	1B	22699784																																											0.192959	-0.930451	0.000431
1B_22954582	1B	22954582	0.198	0.2337	0.00358							0.00271	0.06585	0.01174				0.574	0.08203	0.00123										0.0832	0.13379	0.00551							0.0581	-0.399	0.0063	0.0456	-0.125	0.00644	0.195665	-0.929119	0.000428	0.248157	-0.181863
1B_23203720	1B	23203720	0.0775	0.46956	0.00566													0.285	0.28444	0.00278										0.00536	0.48078	0.01162							0.0189	-0.305	0.0088	0.0124	-0.0278	0.00916	0.130848	-1.00568	0.000533	0.402373	-0.00442612
1B_23978410	1B	23978410	0.16	-0.454	0.00405							0.0033	-0.11	0.01134	0.288	-1.74	0.00255	0.474	-0.264	0.00165							0.675	-0.535	0.000802	0.0108	-0.497	0.01005				0.801	0.25229	0.000462	0.0461	0.31689	0.00682	0.0401	0.06034	0.0067	0.244214	1.01459	0.00037	0.202262	0.351549
1B_24158106	1B	24158106	0.16	0.45367	0.00405							0.0033	0.1124	0.01134	0.313	1.66824	0.00237	0.474	0.264	0.00165							0.713	0.49047	0.00069	0.0108	0.49721	0.01005				0.81	-0.0673	0.000438	0.0461	-0.317	0.00682	0.0401	-0.0603	0.0067	0.24734	-1.01163	0.000366	0.0948326	-0.404081
1B_24223851	1B	24223851	0.152	0.50472	0.00416							0.0033	0.10991	0.01134	0.313	1.66824	0.00237	0.556	0.23174	0.0013							0.713	0.49047	0.00069	0.0132	0.51831	0.0096				0.81	-0.0673	0.000438	0.063	-0.326	0.00612	0.0244	-0.00595	0.00775	0.271548	-1.01303	0.000342	0.149092	-0.355199
1B_24291647	1B	24291647	0.102	0.42504	0.00505							0.0033	0.1124	0.01134				0.454	0.17203	0.00174										0.00699	0.46776	0.01102							0.0377	-0.35	0.00726	0.0142	-0.0278	0.00888	0.21795	-1.0684	0.000399	0.121654	-0.19704
1B_24591827	1B	24591827	0.154	-0.461	0.00414							0.00311	-0.265	0.01146	0.292	-1.73	0.00251	0.552	-0.268	0.00132							0.403	-0.749	0.00186	0.0131	-0.533	0.00962				0.686	0.10619	0.000784	0.0623	0.3386	0.00615	0.0244	-0.00082	0.00775	0.274357	1.04461	0.000339	0.205706	0.181338
1B_24591834	1B	24591834	0.248	0.28359	0.00308				0.158	-0.976	0.00384	0.485	0.31945	0.00143	0.789	0.33953	0.000484	0.565	-0.0792	0.00126	0.896	-0.0828	0.000229	0.411	0.2316	0.00176	0.459	-0.578	0.00159	0.365	0.34747	0.00223				0.862	-0.174	0.000308	0.101	0.4822	0.00507	0.0454	0.31418	0.00645	0.416603	0.293488	0.00023	0.192726	0.234266
1B_24736751	1B	24736751	0.241	0.28083	0.00315	0.67	-0.2385	0.00104	0.141	-1.04	0.00408	0.571	0.31269	0.00111	0.714	0.3793	0.000687	0.49	-0.109	0.00158	0.841	-0.117	0.000361	0.474	0.21664	0.00148	0.458	-0.576	0.00159	0.366	0.34941	0.00222	0.54	-0.25173	0.00136	0.847	-0.195	0.000345	0.116	0.49325	0.00477	0.0996	0.31528	0.0048	0.208073	0.380891	0.000412	0.134693	0.266151
1B_24932478	1B	24932478				0.996	0.04063	1.0439e-05	0.113	-2.99	0.00454										0.74	-0.261	0.000626										0.00821	-0.66002	0.01066										0.227841	0.917205	0.000388	0.20603	0.417722
1B_25733878	1B	25733878																																											0.371061	0.633834	0.00026	0.57655	0.423393
1B_25750447	1B	25750447	0.455	0.33077	0.00174	0.926	-0.10375	0.00019779	0.41	-0.351	0.00186	0.572	0.42723	0.00111	0.794	0.58431	0.00047	0.439	0.1932	0.00182	0.513	-0.171	0.00139	0.252	0.30366	0.00274	0.919	-0.189	0.000173	0.784	0.28541	0.000539	0.161	-0.36986	0.00404	0.503	-0.115	0.00143	0.251	0.38739	0.00305	0.376	0.10226	0.00203	0.388928	0.107703	0.000248	0.298641	-0.134026
1B_25821788	1B	25821788	0.348	-0.0438	0.00233	0.937	0.21965	0.00016901	0.809	0.55168	0.000441	0.818	0.22232	0.000397	0.558	1.01243	0.00119	0.211	0.40622	0.00345	0.742	0.04038	0.000621	0.241	0.29701	0.00283	0.997	-0.0369	6.53e-06	0.3	0.53788	0.00266	0.503	-0.18828	0.00152	0.493	-0.367	0.00147	0.0781	0.2841	0.00565	0.321	0.09243	0.00236	0.158566	-0.157011	0.000483	0.157442	-0.371598
1B_26333630	1B	26333630	0.802	-0.329	0.000488	0.914	0.13728	0.0002336	0.188	-0.498	0.00348	0.594	-0.411	0.00103	0.00871	-2.41	0.00972	0.683	-0.751	0.000843	0.955	0.06877	9.69e-05	0.624	-0.0809	0.000936	0.935	0.1641	0.000136	0.456	-0.864	0.00174	0.327	0.13834	0.00247	0.935	0.27451	0.00014	0.761	-0.14	0.000604	0.875	-0.225	0.000278	0.175894	-0.0255147	0.000456	0.0359822	-0.55446
1B_26337808	1B	26337808																																											0.574168	-0.166323	0.000145	0.000899	1.19739
1B_26337811	1B	26337811																																											0.437512	0.0186388	0.000217	0.0454714	-0.555725
1B_26444709	1B	26444709	0.817	0.000389	0.000447	0.864	-0.39774	0.00037864	0.157	0.94001	0.00386	0.624	0.40531	0.000931	0.011	2.45003	0.00924	0.726	0.51638	0.000707	0.938	-0.0422	0.000133	0.514	0.05935	0.00132	0.933	-0.128	0.000142	0.617	0.68555	0.00107	0.754	-0.16537	0.00062261	0.727	-0.15	0.000663	0.789	0.08008	0.000523	0.911	0.17246	0.000195	0.556886	0.0226888	0.000153	0.103724	0.44531
1B_29413828	1B	29413828																																														0.925604	-0.195245
1B_30394654	1B	30394654	0.908	0.41014	0.000213	0.951	0.04803	0.00012891	0.626	0.85019	0.000974	0.13	0.30188	0.00404	0.0251	1.7041	0.00754	0.721	0.69077	0.000723	0.263	0.1071	0.00278	0.256	0.15416	0.00271	0.294	0.57022	0.0025	0.299	1.05041	0.00267	0.181	-0.34019	0.00378	0.51	1.27906	0.0014	0.832	0.22491	0.000406	0.697	0.1859	0.000752	0.324092	0.248788	0.000295	0.172513	-0.440017
1B_32323911	1B	32323911																																														0.399494	0.665143
1B_40169585	1B	40169585																																														0.997077	0.0407014
1B_41577985	1B	41577985																																														0.997077	-0.0407014
1B_41982371	1B	41982371																																														0.992664	0.0694259
1B_42295757	1B	42295757																																														0.99564	-0.0500823
1B_42326359	1B	42326359																																														0.995814	0.0504389
1B_43047919	1B	43047919																																														0.995814	-0.0504389
1B_44602809	1B	44602809																																														0.998638	0.0308743
1B_44616777	1B	44616777				0.36	0.05958	0.00265																									0.254	0.45423	0.00303										0.953029	-0.130879	1.26e-05	0.487406	0.591001
1B_45255765	1B	45255765				0.526	-0.021028	0.00166																									0.308	-0.46361	0.0026										0.953029	0.130879	1.26e-05	0.331548	-0.777656
1B_45375569	1B	45375569				0.808	-0.18238	0.00055221																									0.357	-0.44099	0.00228										0.96231	0.184389	1.01e-05	0.952317	-0.0670183
1B_46096627	1B	46096627																																														0.996746	-0.0359356
1B_46255951	1B	46255951																																														0.260211	-0.907804
1B_46257098	1B	46257098																						0.366	-0.147	0.002																			0.530057	-1.02103	0.000166	0.999702	0.00417874
1B_46257123	1B	46257123																																											0.980267	-0.147502	5.22e-06	0.362986	0.734396
1B_46660489	1B	46660489																																											0.975887	0.157955	6.4e-06	0.449672	-0.660974
1B_46660512	1B	46660512				0.61	-0.32076	0.00128																									0.386	-0.50221	0.0021										0.975887	0.157955	6.4e-06	0.53939	-0.580774
1B_46929386	1B	46929386																																														0.234059	0.932709
1B_47162713	1B	47162713																																											0.975887	-0.157955	6.4e-06	0.351881	0.732895
1B_47503074	1B	47503074				0.758	-0.48153	0.0007185																0.547	0.18387	0.0012							0.525	-0.25559	0.00142										0.52233	1.03192	0.00017	0.806298	0.103131
1B_48279869	1B	48279869				0.457	0.66219	0.00202	0.398	1.43886	0.00192										0.833	-0.214	0.000381	0.377	-0.158	0.00194							0.604	0.3115	0.00111										0.52233	-1.03192	0.00017	0.939316	-0.0235445
1B_49927193	1B	49927193																																														0.833212	-0.0288678
1B_49927220	1B	49927220																						0.756	0.19773	0.000555																			0.631487	0.872475	0.00012	0.734972	0.319616
1B_50085390	1B	50085390																																														0.265238	-0.872574
1B_50117522	1B	50117522				0.887	-0.20494	0.00030974																									0.303	0.59575	0.00264										0.855996	-0.37701	4.08e-05	0.808725	0.34778
1B_50314915	1B	50314915																																											0.506419	-1.03488	0.000178	0.855589	-0.194067
1B_50496801	1B	50496801																																											0.956292	0.132989	1.17e-05	0.667925	-0.34077
1B_50496874	1B	50496874																																														0.817389	0.120885
1B_51017202	1B	51017202				0.899	0.03246	0.00027684																									0.339	-0.56475	0.00239													0.419304	-0.230474
1B_51993539	1B	51993539																																														0.945439	0.011671
1B_51994248	1B	51994248																																														0.830769	-0.054762
1B_52408393	1B	52408393				0.886	0.20338	0.00031202	0.366	-1.72	0.00209										0.922	0.13254	0.000169	0.608	0.20967	0.000988							0.618	-0.34514	0.00106										0.63765	0.746479	0.000118	0.432483	-0.628963
1B_52441772	1B	52441772				0.899	0.03246	0.00027684																									0.339	-0.56475	0.00239										0.846868	0.0127346	4.36e-05	0.269449	-0.858234
1B_52639971	1B	52639971																																											0.923819	0.339632	2.08e-05
1B_52782438	1B	52782438																																											0.736037	-0.039949	8.03e-05	0.4417	0.668958
1B_52827426	1B	52827426																																											0.904734	0.0220966	2.62e-05	0.655403	0.420941
1B_52904820	1B	52904820				0.553	-0.60783	0.00153	0.307	-1.32	0.00246										0.95	0.11566	0.000107	0.657	0.16478	0.000835							0.358	-0.489	0.00227										0.868167	0.421947	3.71e-05	0.746658	-0.326019
1B_52923703	1B	52923703																																														0.826837	-0.0757159
1B_53243875	1B	53243875																																														0.734741	0.0934577
1B_53842042	1B	53842042																																														0.268178	-0.830546
1B_53936854	1B	53936854				0.598	0.01805	0.00133	0.227	1.35847	0.00309										0.837	-0.134	0.00037	0.8	-0.19	0.000444							0.65	0.34478	0.00095243										0.313902	-1.33948	0.000304	0.816542	0.224286
1B_54094722	1B	54094722																																											0.745419	-0.138653	7.7e-05	0.445079	0.656647
1B_54094731	1B	54094731																						0.725	-0.197	0.000637																			0.843286	-0.505502	4.47e-05	0.822882	0.17819
1B_54112719	1B	54112719																																														0.296676	-0.836123
1B_54265485	1B	54265485																																											0.895574	0.303116	2.89e-05	0.636153	-0.498829
1B_54921061	1B	54921061																																														0.688757	0.292732
1B_56313265	1B	56313265				0.597	-0.037033	0.00133	0.445	-1.46	0.00168										0.929	0.12444	0.000154	0.725	0.19689	0.000637							0.582	-0.38955	0.00119										0.551419	0.92915	0.000156	0.522351	-0.521955
1B_56867089	1B	56867089																																											0.930507	-0.1409	1.89e-05	0.470382	0.639098
1B_57685635	1B	57685635																																											0.584711	-0.631137	0.000141	0.431286	-0.524788
1B_57687500	1B	57687500				0.579	0.84587	0.00142	0.312	1.70256	0.00243										0.879	0.20063	0.000269										0.187	0.64885	0.00371										0.660461	0.694904	0.000109	0.335762	0.708113
1B_57723879	1B	57723879				0.808	0.64646	0.00055053	0.319	1.34837	0.00238										0.933	0.14493	0.000144										0.161	0.52985	0.00403										0.65008	0.771843	0.000113	0.682313	0.208278
1B_59193648	1B	59193648																						0.61	-0.0468	0.00098																			0.792238	-0.399912	6.1e-05	0.463729	0.559768
1B_59222984	1B	59222984																																											0.568888	-0.800654	0.000148	0.949342	-0.109173
1B_59231953	1B	59231953																																											0.806344	0.39009	5.64e-05	0.71271	-0.365913
1B_59835481	1B	59835481																						0.674	0.11452	0.000782																			0.440016	0.849497	0.000215	0.730941	-0.359954
1B_60256434	1B	60256434																						0.621	0.17726	0.000947																			0.451989	0.927102	0.000208	0.874562	0.230437
1B_60270868	1B	60270868				0.203	-0.077892	0.00413	0.255	0.37157	0.00284										0.967	0.05081	6.93e-05	0.536	-0.169	0.00124							0.338	-0.52697	0.0024										0.425773	-0.888637	0.000224	0.96017	-0.130273
1B_60457611	1B	60457611																																											0.432092	-0.94353	0.00022	0.890034	0.221772
1B_60513581	1B	60513581																						0.611	-0.184	0.000979																			0.413994	-0.958667	0.000231	0.949617	-0.0536929
1B_62023051	1B	62023051																																											0.381775	0.0761592	0.000252
1B_62023070	1B	62023070																																											0.373996	0.0794469	0.000258
1B_67534688	1B	67534688																																											0.289779	1.18508	0.000325	0.241446	0.680076
1B_68725720	1B	68725720																																														0.661505	-0.370925
1B_69385327	1B	69385327																																														0.631496	0.443599
1B_69542618	1B	69542618																																														0.573122	0.490538
1B_69670072	1B	69670072																																														0.675623	0.40987
1B_70190676	1B	70190676																																														0.872373	0.122616
1B_70210991	1B	70210991																																														0.936684	0.0544829
1B_70229938	1B	70229938																																														0.572162	-0.1325
1B_70663007	1B	70663007																																														0.788465	-0.128212
1B_71297383	1B	71297383				0.0931	-0.91027	0.00616	0.654	-0.43	0.000882										0.059	0.31123	0.00591	0.574	0.17492	0.0011							0.691	-0.29551	0.00081555										0.540934	-0.850629	0.000161	0.769352	-0.0926525
1B_72620078	1B	72620078																																														0.52731	-0.49476
1B_72657573	1B	72657573																																														0.594207	-0.45457
1B_73191867	1B	73191867																																														0.718863	-0.354174
1B_73195261	1B	73195261																																														0.348061	0.638836
1B_73477389	1B	73477389																																														0.406003	-0.599267
1B_74894895	1B	74894895																																											0.421408	0.907474	0.000227	0.079618	0.86035
1B_75079625	1B	75079625																						0.824	0.0216	0.000385																			0.532773	0.573802	0.000165	0.620611	0.360776
1B_76614097	1B	76614097																																											0.565574	-0.869465	0.000149	0.673545	0.318894
1B_77720016	1B	77720016																																											0.695815	-0.0188145	9.51e-05	0.110804	0.784441
1B_79815241	1B	79815241																																											0.614668	-0.154093	0.000128
1B_81965825	1B	81965825																																														0.177275	0.640462
1B_83212157	1B	83212157																																														0.224505	-0.577555
1B_85287658	1B	85287658																						0.849	0.0096	0.000325																						0.58591	-0.0233659
1B_85769487	1B	85769487																																											0.573957	0.285536	0.000146
1B_86808627	1B	86808627																																											0.700297	-0.0113139	9.34e-05	0.560723	-0.010093
1B_86948165	1B	86948165																						0.849	-0.0096	0.000325																			0.840484	-0.0467176	4.55e-05	0.466998	0.179451
1B_88305536	1B	88305536																																											0.768166	-0.101351	6.91e-05	0.794409	0.0696955
1B_88926577	1B	88926577																																											0.697997	-0.0797299	9.42e-05	0.798177	-0.2185
1B_88982105	1B	88982105																																											0.697997	0.0797299	9.42e-05	0.560032	0.0755775
1B_89531979	1B	89531979																																											0.843412	-0.0526763	4.46e-05	0.562293	0.104695
1B_89915639	1B	89915639																						0.849	0.0096	0.000325																			0.840436	-0.0464476	4.56e-05	0.413876	0.0485557
1B_90226378	1B	90226378																						0.849	0.0096	0.000325																			0.774542	0.0434983	6.7e-05	0.555973	0.00224047
1B_90226495	1B	90226495																						0.849	0.0096	0.000325																			0.715369	0.00178155	8.78e-05	0.660893	0.0287226
1B_93094641	1B	93094641																																											0.190354	-0.104822	0.000435	0.222352	0.33705
1B_95289824	1B	95289824	0.898	0.67221	0.000236							0.29	-0.57	0.00245				0.88	0.29986	0.000284				0.663	-0.0766	0.000817				0.789	-0.482	0.000523							0.71	-0.445	0.000758	0.728	0.48183	0.000659	0.0869148	0.371701	0.00064	0.0545057	0.520579
1B_97628446	1B	97628446																																														0.306782	0.664838
1B_99847554	1B	99847554																																											0.702931	-0.732519	9.24e-05	0.450244	-0.260432
1B_103516808	1B	103516808																																											0.516139	0.650745	0.000173	0.832346	0.0156518
1B_106405349	1B	106405349																																											0.335967	1.03464	0.000286
1B_106906880	1B	106906880	0.604	1.36442	0.00111	0.101	-1.71	0.00595	0.568	-0.065	0.00118	0.461	0.57671	0.00153				0.955	0.27974	0.000101	0.496	0.27936	0.00146	0.617	-0.00186	0.00096				0.598	0.96511	0.00114	0.4	-0.3098	0.00202				0.143	0.75232	0.0043	1	0.01108	3.99e-07	0.633582	0.279437	0.00012	0.0729018	-0.40993
1B_115375336	1B	115375336																																											0.657238	-0.635676	0.00011	0.758674	-0.305956
1B_120399332	1B	120399332																																											0.613703	0.654501	0.000128	0.768661	0.392771
1B_121281093	1B	121281093	0.887	0.48446	0.000264							0.549	0.53746	0.00118				0.876	-0.0848	0.000294				0.799	0.13421	0.000445				0.804	0.66182	0.000483							0.386	0.43026	0.00211	0.484	-0.0848	0.00151	0.892371	0.242451	2.98e-05	0.767913	-0.00635025
1B_121290405	1B	121290405																																											0.860273	0.350691	3.94e-05	0.70966	0.0363531
1B_121462924	1B	121462924	0.744	-0.519	0.000653													0.995	-0.0533	1.09e-05										0.777	-0.691	0.000558							0.218	-0.446	0.00337	0.714	0.00918	0.000701	0.767973	-0.463094	6.92e-05	0.346505	0.358335
1B_122306916	1B	122306916																																											0.838709	-0.357693	4.61e-05	0.341439	0.227263
1B_122907994	1B	122907994																																											0.820929	-0.402884	5.17e-05
1B_123693298	1B	123693298	0.744	0.51911	0.000653													0.995	0.05333	1.09e-05										0.777	0.69108	0.000558							0.218	0.44569	0.00337	0.714	-0.00918	0.000701	0.772224	0.462817	6.77e-05	0.452055	-0.235413
1B_133456029	1B	133456029	0.848	0.73729	0.000365													0.839	0.16323	0.000387										0.739	0.7687	0.00067							0.375	0.4279	0.00217	0.672	0.00606	0.000827	0.66681	0.343345	0.000106	0.244073	-0.383722
1B_142510842	1B	142510842	0.848	0.73729	0.000365	0.481	-0.9956	0.0019	0.536	-0.309	0.0013	0.286	0.51531	0.00248	0.952	0.04333	0.000101	0.839	0.16323	0.000387	0.2	0.36139	0.00335	0.896	0.05331	0.000219	0.644	0.54073	0.000897	0.739	0.7687	0.00067	0.446	-0.25064	0.00178	0.946	-0.358	0.000115	0.375	0.4279	0.00217	0.672	0.00606	0.000827	0.797733	0.159362	5.92e-05	0.57859	-0.158068
1B_145251632	1B	145251632																																											0.747452	-0.43041	7.63e-05	0.235731	0.374817
1B_152295068	1B	152295068
1B_155570004	1B	155570004																																											0.900997	0.23792	2.73e-05	0.158482	-0.407421
1B_170387061	1B	170387061	0.705	-1.08	0.000771													0.783	-0.00129	0.000541										0.327	-1.87	0.00247							0.553	-0.746	0.00131	0.938	-0.23	0.000133	0.987874	0.100477	3.2e-06	0.905058	0.0540459
1B_174644071	1B	174644071	0.299	-1.45	0.00267				0.222	1.25925	0.00314	0.313	-0.197	0.0023				0.537	0.0039	0.00137	0.195	-0.175	0.00341	0.342	0.0057	0.00213				0.223	-2.29	0.00332							0.284	-1.15	0.00278	0.828	-0.335	0.000391	0.902906	0.18373	2.68e-05	0.396677	-0.220872
1B_175900834	1B	175900834																																											0.344648	0.35352	0.000279	0.724553	0.291614
1B_176291120	1B	176291120	0.654	0.38474	0.000937							0.382	0.12667	0.0019	0.465	1.22732	0.00156	0.746	0.06442	0.000649				0.403	-0.04	0.00181	0.27	1.04016	0.00268	0.741	0.95336	0.000663				0.604	0.85401	0.00105	0.866	0.34146	0.000318	0.817	-0.378	0.00042	0.597262	-0.402972	0.000135	0.819858	-0.208445
1B_197527565	1B	197527565																																											0.861121	-0.315326	3.92e-05	0.975138	-0.0570203
1B_197786473	1B	197786473	0.396	-0.561	0.00205													0.517	-0.363	0.00146										0.726	0.9956	0.000708							0.936	0.24883	0.000146	0.737	-0.409	0.000635	0.63226	-0.451291	0.00012	0.866862	-0.193514
1B_203836109	1B	203836109																																											0.682148	-0.324693	0.0001
1B_211142306	1B	211142306																																											0.679832	-0.850252	0.000101
1B_215291511	1B	215291511																																														0.850704	0.198012
1B_227098508	1B	227098508																																											0.202193	0.307172	0.000419
1B_267818084	1B	267818084																																											0.845099	-0.313606	4.41e-05
1B_271330780	1B	271330780																																											0.904513	0.0127597	2.63e-05	0.181498	0.0109631
1B_272070198	1B	272070198																																											0.932396	-0.238131	1.83e-05	0.911424	0.0780325
1B_280601047	1B	280601047
1B_285079888	1B	285079888																																											0.859887	0.269292	3.96e-05
1B_285338856	1B	285338856																																											0.0346412	0.418534	0.000882	0.192611	0.740001
1B_286756429	1B	286756429																																											0.790272	0.714716	6.17e-05	0.195351	0.580999
1B_288164642	1B	288164642	0.777	-0.426	0.000557	0.192	-1.45	0.00427	0.267	-1.67	0.00275	0.303	0.15088	0.00236	0.116	1.42791	0.0044	0.878	-0.657	0.000288	0.747	-0.0852	0.000608	0.36	-0.0712	0.00203	0.276	1.1698	0.00263	0.75	0.86327	0.000634	0.553	-0.30056	0.00131	0.189	1.41461	0.00346	0.959	0.15418	9.14e-05	0.241	-1.08	0.00296	0.714513	-0.530652	8.81e-05	0.736297	0.223328
1B_288952344	1B	288952344																																											0.922575	-0.384355	2.11e-05	0.40102	-0.00791437
1B_289085903	1B	289085903	0.0169	0.68772	0.00905	0.594	0.6266	0.00135	0.18	-2.06	0.00357	0.298	-1.05	0.00239				0.502	0.12262	0.00152	0.446	-0.527	0.00168	0.433	0.00481	0.00166				0.567	0.97225	0.00126	0.586	-0.28595	0.00118				0.0729	0.11682	0.0058	0.848	0.21556	0.000342	0.403931	0.115635	0.000238	0.863982	0.0334448
1B_290961800	1B	290961800																																											0.984476	-0.0669406	4.1e-06	0.375375	0.233344
1B_291897879	1B	291897879	0.0132	1.4629	0.0096							0.206	-1.21	0.00312				0.418	0.86428	0.00193				0.431	-0.0245	0.00167				0.583	0.89796	0.00119							0.0708	0.21722	0.00586	0.734	0.45885	0.000643	0.49198	0.141273	0.000186	0.218698	0.366033
1B_293005642	1B	293005642																																											0.481209	-0.0587895	0.000192
1B_293236725	1B	293236725																																														0.52544	0.092211
1B_293340276	1B	293340276	0.0169	0.68772	0.00905							0.206	-1.21	0.00312				0.502	0.12262	0.00152				0.432	0.01355	0.00167				0.567	0.97225	0.00126							0.0729	0.11682	0.0058	0.848	0.21556	0.000342	0.101874	0.231036	0.000599	0.298004	0.32838
1B_294354253	1B	294354253	0.0132	1.4629	0.0096													0.418	0.86428	0.00193										0.583	0.89796	0.00119							0.0708	0.21722	0.00586	0.734	0.45885	0.000643	0.0796143	0.245084	0.000663	0.690789	0.0098337
1B_294354332	1B	294354332																																											0.374956	0.0546121	0.000257	0.466666	0.0822436
1B_295939444	1B	295939444																																											0.363458	0.553279	0.000265	0.371982	0.516853
1B_299650980	1B	299650980																																											0.543914	-1.09781	0.00016
1B_299942219	1B	299942219																																											0.639669	0.981479	0.000117	0.55444	0.473874
1B_302036963	1B	302036963																																											0.537708	1.13471	0.000163	0.0957641	0.821631
1B_302037041	1B	302037041																																											0.588594	-1.07055	0.000139	0.123492	-0.837316
1B_302981781	1B	302981781																																											0.430147	-1.36085	0.000221	0.095075	-0.823427
1B_302981813	1B	302981813																																											0.5603	1.12904	0.000152	0.214212	0.724606
1B_304788821	1B	304788821																																											0.070997	-0.111772	0.000693	0.22556	-0.721681
1B_307428944	1B	307428944																																											0.553363	0.980177	0.000155	0.171122	0.691691
1B_307481070	1B	307481070																																											0.525363	-1.03233	0.000169	0.171122	-0.691691
1B_310691421	1B	310691421																																											0.707324	0.640865	9.08e-05	0.323346	0.653904
1B_312919008	1B	312919008																																											0.496408	-1.14722	0.000184	0.149916	-0.7112
1B_314328647	1B	314328647																																											0.69395	0.74595	9.58e-05	0.149053	0.45239
1B_315386682	1B	315386682																																											0.636022	-0.971423	0.000119	0.160546	-0.733362
1B_324787861	1B	324787861																																											0.706383	-0.353631	9.11e-05	0.398323	-0.259386
1B_325985493	1B	325985493	0.986	-0.265	3.01e-05							0.128	0.95949	0.00406	0.62	1.11593	0.000976	0.693	-0.349	0.000811				0.994	-0.022	1.12e-05	0.514	0.80911	0.00136	0.517	-1.4	0.00146				0.417	1.36498	0.00182	0.525	-0.84	0.00142	0.888	-0.256	0.000246	0.751827	0.332757	7.48e-05	0.477991	0.141246
1B_327027632	1B	327027632	0.905	0.03831	0.000221				0.513	-1.35	0.00139	0.273	0.8348	0.00257	0.582	1.17776	0.0011	0.534	0.04129	0.00139	0.0491	0.92122	0.00629	0.739	-0.244	0.000601	0.496	0.8113	0.00143	0.505	-1.4	0.00151				0.538	0.83422	0.00129	0.539	-0.802	0.00136	0.941	-0.259	0.000126	0.731564	0.432835	8.19e-05	0.240738	0.4217
1B_327347297	1B	327347297	0.986	0.26489	3.01e-05	0.36	-1.0668	0.00264	0.709	1.03428	0.000716	0.0934	-0.996	0.00469	0.589	-1.07	0.00108	0.693	0.34895	0.000811	0.074	-0.878	0.00543	0.474	0.35532	0.00148	0.542	-0.771	0.00125	0.517	1.40186	0.00146	0.822	-0.21642	0.00043211	0.572	-1.18	0.00116	0.525	0.83965	0.00142	0.888	0.25617	0.000246	0.839183	-0.214617	4.6e-05	0.490092	-0.227112
1B_327567658	1B	327567658	0.986	0.26489	3.01e-05	0.448	-1.127	0.00208	0.709	1.03428	0.000716	0.0913	-0.995	0.00474	0.514	-1.42	0.00136	0.693	0.34895	0.000811	0.074	-0.878	0.00543	0.987	0.02978	2.54e-05	0.535	-0.701	0.00128	0.517	1.40186	0.00146	0.816	-0.21679	0.00044887	0.712	-1.05	0.000706	0.525	0.83965	0.00142	0.888	0.25617	0.000246	0.886342	-0.178955	3.16e-05	0.21696	-0.418263
1B_327840276	1B	327840276	0.986	0.26489	3.01e-05	0.236	-1.033	0.00374	0.643	0.96607	0.00092	0.113	-1.05	0.00431	0.514	-1.42	0.00136	0.693	0.34895	0.000811	0.0549	-0.917	0.00606	0.998	0.01878	4.23e-06	0.535	-0.701	0.00128	0.517	1.40186	0.00146	0.813	-0.21528	0.00045766	0.712	-1.05	0.000706	0.525	0.83965	0.00142	0.888	0.25617	0.000246	0.858698	-0.136739	3.99e-05	0.188514	-0.397031
1B_328403340	1B	328403340	0.992	-0.172	1.72e-05													0.711	-0.108	0.000753										0.511	-1.43	0.00148							0.541	-0.824	0.00136	0.86	-0.319	0.000312	0.830959	0.294916	4.85e-05	0.396972	0.166471
1B_328818709	1B	328818709																																											0.854542	-0.531811	4.12e-05	0.701333	-0.266047
1B_328992891	1B	328992891	0.965	-0.383	7.86e-05	0.221	1.37195	0.00392	0.536	-1.19	0.0013	0.632	0.3928	0.000905	0.439	1.52408	0.00168	0.837	-0.503	0.000392	0.421	0.33198	0.0018	0.716	-0.203	0.000663	0.49	0.70828	0.00146	0.975	-0.204	5.65e-05	0.742	0.19611	0.00065859	0.575	1.47846	0.00115	0.714	-0.428	0.000745	0.624	-0.543	0.000981	0.87739	-0.0676256	3.43e-05	0.932952	-0.0987841
1B_329376610	1B	329376610	0.956	0.47179	0.0001	0.278	-1.4124	0.00332	0.264	2.08661	0.00278	0.642	-0.397	0.000874	0.312	-1.76	0.00238	0.739	0.55487	0.000667	0.432	-0.375	0.00175	0.354	0.36208	0.00206	0.487	-0.699	0.00147	0.902	0.25392	0.000227	0.761	-0.19739	0.00060374	0.685	-1.08	0.000786	0.583	0.4563	0.00119	0.663	0.55673	0.000853	0.939479	-0.0396496	1.64e-05	0.865361	-0.0494005
1B_333781225	1B	333781225																																											0.712721	0.862843	8.88e-05	0.474895	0.413181
1B_333781271	1B	333781271																																											0.504753	-1.19897	0.000179	0.281686	-0.376122
1B_336650712	1B	336650712																						0.996	0.01448	7.68e-06																			0.672573	-0.953189	0.000104	0.238367	-0.264561
1B_336787649	1B	336787649																						0.996	0.01448	7.68e-06																			0.669918	-0.972283	0.000105	0.293547	-0.456472
1B_338016386	1B	338016386																																											0.737464	-0.849536	7.98e-05	0.666001	-0.226644
1B_338843944	1B	338843944																																											0.664243	-0.969614	0.000107
1B_340462171	1B	340462171	0.395	-0.498	0.00205	0.232	-1.1576	0.00378	0.364	-0.134	0.0021	0.926	-0.0618	0.000152	0.245	0.33406	0.00287	0.906	0.22966	0.000219	0.163	-0.275	0.00378	0.704	0.17505	0.000696	0.513	-0.487	0.00136	0.868	-0.52	0.000313	0.833	-0.13404	0.00040314	0.785	1.00117	0.000503	0.898	-0.0723	0.000238	0.937	0.18516	0.000135	0.93562	-0.0574363	1.74e-05	0.497082	0.0281752
1B_340462230	1B	340462230							0.89	0.76992	0.000242				0.594	-0.12	0.00106				0.592	-0.0453	0.00109	0.89	0.15881	0.000232	0.912	-0.298	0.000187							0.525	-1.59	0.00134							0.939444	-0.336366	1.64e-05	0.796661	0.236964
1B_340540911	1B	340540911																																														0.692211	0.392429
1B_340559161	1B	340559161																																														0.370604	0.583672
1B_349569626	1B	349569626																																											0.215005	0.966592	0.000403	0.857244	0.196749
1B_352002899	1B	352002899																																											0.749981	0.151035	7.54e-05	0.678194	-0.458638
1B_354232567	1B	354232567	0.798	0.16602	0.0005	0.607	0.83196	0.00129	0.295	1.56831	0.00254	0.458	-0.104	0.00154				0.639	0.59417	0.00099	0.231	-0.0628	0.00305	0.448	0.13847	0.0016				0.892	-0.538	0.000254	0.19	0.55156	0.00368				0.594	-0.572	0.00115	0.746	0.47261	0.00061	0.862108	0.085384	3.89e-05	0.566435	-0.373657
1B_354825580	1B	354825580																																											0.920226	-0.151942	2.18e-05	0.982678	-0.0582983
1B_360886709	1B	360886709																																											0.51619	0.768898	0.000173	0.958222	0.117407
1B_361073692	1B	361073692																																											0.221564	-0.357558	0.000395	0.157429	-0.188966
1B_364419036	1B	364419036																																														0.700241	0.172794
1B_364575231	1B	364575231																																											0.525773	-0.241168	0.000169	0.879661	-0.00446186
1B_365648612	1B	365648612																																											0.624367	0.295727	0.000123	0.313435	-0.648398
1B_366535813	1B	366535813																						0.696	-0.187	0.00072																			0.812178	0.400637	5.45e-05	0.931448	-0.209592
1B_366877779	1B	366877779																																											0.388731	-0.0431363	0.000248
1B_367425871	1B	367425871							0.585	1.14735	0.00112				0.92	0.49905	0.00017				0.715	0.09293	0.000699	0.851	0.17631	0.00032	0.716	-0.0421	0.000681							0.554	-1.01	0.00123							0.93933	0.305182	1.64e-05	0.754605	0.414339
1B_367840503	1B	367840503										0.58	0.71169	0.00108	0.946	0.45117	0.000113										0.765	-0.00981	0.000548							0.588	-1.07	0.0011							0.921286	0.153192	2.15e-05	0.226887	0.748857
1B_369378931	1B	369378931																																											0.996059	-0.0852385	1.03e-06	0.725422	0.444214
1B_369609849	1B	369609849																																											0.674799	-0.492589	0.000103	0.107501	-0.25301
1B_370034331	1B	370034331																																											0.63703	0.761104	0.000118	0.355512	-0.794225
1B_370726429	1B	370726429																																											0.987249	0.0724811	3.36e-06
1B_371139155	1B	371139155																																											0.791633	-0.341976	6.12e-05	0.479882	0.689503
1B_371450432	1B	371450432							0.562	1.22544	0.0012										0.683	0.16026	0.000792	0.858	0.18421	0.000303																			0.992685	-0.0208949	1.92e-06	0.487657	0.651776
1B_373495843	1B	373495843																																											0.59619	-0.548364	0.000136	0.785841	0.242866
1B_377911433	1B	377911433										0.647	-0.64	0.000859																															0.645946	0.734	0.000115	0.776576	0.257273
1B_378044906	1B	378044906										0.363		0.000819																															0.519164	-0.50487	0.000172	0.685233	-0.49346
1B_378828655	1B	378828655																																											0.559836	1.13889	0.000152	0.477059	0.429527
1B_380472549	1B	380472549																																											0.776024	-0.688403	6.65e-05	0.984366	0.0293692
1B_381672146	1B	381672146																																											0.785842	-0.637769	6.32e-05	0.257324	-0.670883
1B_385216750	1B	385216750																																											0.587881	0.965901	0.000139	0.902829	0.0758561
1B_386793712	1B	386793712										0.517	0.79626	0.0013																															0.743048	-0.841493	7.78e-05	0.959824	-0.128425
1B_388146390	1B	388146390																																											0.884461	-0.478057	3.22e-05	0.948963	-0.187196
1B_389580109	1B	389580109																																											0.82652	0.602781	4.99e-05	0.849982	0.0309491
1B_390397700	1B	390397700																																											0.882854	0.362525	3.27e-05	0.292998	0.905212
1B_390614204	1B	390614204										0.547	0.76229	0.00119																															0.851548	0.178299	4.21e-05	0.690046	-0.501362
1B_391422107	1B	391422107										0.547	-0.762	0.00119																															0.809158	0.713128	5.55e-05	0.302117	0.925648
1B_394715062	1B	394715062																						0.151	0.56117	0.00376																			0.911617	-0.441255	2.43e-05	0.196826	-0.970235
1B_394858664	1B	394858664							0.716	-1.09	0.000694				0.548	-0.473	0.00123				0.732	-0.18	0.000649	0.19	-0.592	0.0033	0.83	0.13219	0.000381							0.828	1.20494	0.000392							0.933475	0.38375	1.8e-05	0.383694	0.820706
1B_394892785	1B	394892785													0.99	-0.222	2.08e-05							0.262	-0.554	0.00266	0.406	0.21031	0.00184							0.839	1.17923	0.000366							0.88124	0.333581	3.31e-05	0.635058	0.495982
1B_395228351	1B	395228351																																											0.788812	0.351045	6.22e-05	0.735307	-0.0863503
1B_399402034	1B	399402034																																											0.636368	0.922489	0.000118	0.444609	0.65264
1B_399534262	1B	399534262																																											0.940835	0.116368	1.6e-05
1B_400306725	1B	400306725																																											0.826501	0.707172	4.99e-05	0.486107	0.505623
1B_401758216	1B	401758216																																											0.816372	-0.658951	5.32e-05	0.603437	-0.442506
1B_402043386	1B	402043386																						0.124	0.55115	0.00415																			0.48927	1.36178	0.000187	0.714709	0.456152
1B_402113039	1B	402113039																						0.125	0.55108	0.00414																			0.413733	1.46646	0.000231	0.479809	0.596234
1B_403186556	1B	403186556																						0.125	0.55108	0.00414																			0.564394	1.20909	0.00015	0.862924	0.315638
1B_403188489	1B	403188489																						0.125	-0.551	0.00414																			0.500853	-1.30717	0.000181	0.895303	-0.270935
1B_406039568	1B	406039568																																											0.931041	0.202377	1.87e-05	0.774561	0.38321
1B_406048312	1B	406048312																																											0.890411	0.31251	3.04e-05	0.508668	0.383411
1B_406048336	1B	406048336													0.722	-0.87	0.000664							0.125	-0.551	0.00414	0.966	-0.0926	6.97e-05							0.818	1.19116	0.000417							0.795947	-0.70034	5.98e-05	0.816298	0.214333
1B_409419622	1B	409419622																																											0.736502	0.8069	8.02e-05
1B_409680515	1B	409680515																																											0.926144	0.235177	2.01e-05	0.980194	-0.119049
1B_409799729	1B	409799729																																											0.420323	1.11057	0.000227
1B_410321701	1B	410321701																																											0.921345	-0.275714	2.15e-05	0.280804	0.922393
1B_410331321	1B	410331321																																											0.822324	-0.634247	5.13e-05	0.530422	0.65392
1B_411180155	1B	411180155							0.046	-2.3	0.00642										0.201	-0.787	0.00335																						0.989085	-0.160074	2.88e-06	0.55199	0.654842
1B_411990571	1B	411990571							0.046	-2.3	0.00642				0.971	-0.205	6.09e-05				0.201	-0.787	0.00335	0.125	-0.551	0.00414	0.875	0.2346	0.000272							0.682	1.09008	0.000796							0.990161	0.0865027	2.59e-06	0.421014	0.787833
1B_413204590	1B	413204590																																														0.329708	0.839036
1B_415037097	1B	415037097																																											0.852942	-0.626231	4.17e-05	0.94257	0.168077
1B_416777058	1B	416777058							0.046	-2.3	0.00642										0.201	-0.787	0.00335	0.232	-0.546	0.00291																			0.934986	-0.292296	1.76e-05	0.506435	0.619772
1B_418587137	1B	418587137																																											0.659409	-0.0938876	0.000109	0.897047	-0.254802
1B_419261630	1B	419261630																																											0.992816	-0.0458346	1.89e-06	0.735096	0.367068
1B_420362120	1B	420362120																																											0.96718	-0.280119	8.75e-06	0.348433	-0.740683
1B_420418680	1B	420418680																																											0.764689	0.829313	7.03e-05	0.973599	-0.068243
1B_421000914	1B	421000914																																											0.900232	-0.222011	2.75e-05
1B_421000927	1B	421000927																																											0.894863	-0.257603	2.91e-05
1B_421097124	1B	421097124																																											0.832611	0.697864	4.8e-05	0.853824	0.078086
1B_421576839	1B	421576839																																											0.897625	0.0294638	2.83e-05
1B_422112711	1B	422112711																																											0.91804	0.29504	2.24e-05	0.671161	0.355851
1B_423020603	1B	423020603																																														0.933742	-0.183946
1B_423142733	1B	423142733																																											0.706229	-0.0765781	9.12e-05	0.605706	-0.436454
1B_423288054	1B	423288054																																											0.569374	0.930014	0.000148	0.469289	0.705011
1B_424538267	1B	424538267													0.826	0.34024	0.00039										0.938	-0.155	0.000131							0.735	-1.19	0.000639							0.224887	-1.43881	0.000391	0.218266	-1.00762
1B_426443901	1B	426443901																																											0.185297	-1.72598	0.000442	0.398329	-0.776142
1B_426478154	1B	426478154																																											0.22851	-1.60838	0.000387	0.514388	-0.684111
1B_426538823	1B	426538823																																														0.503969	0.398495
1B_426686668	1B	426686668																																											0.373769	-1.30234	0.000258	0.983458	-0.0816364
1B_427467299	1B	427467299																																											0.894361	-0.36335	2.93e-05	0.82145	0.128123
1B_427530884	1B	427530884													0.961	0.47086	8.17e-05							0.129	0.6364	0.00407	0.787	-0.182	0.000488							0.788	-0.812	0.000495							0.896053	-0.467958	2.88e-05	0.0514339	-1.33408
1B_427543374	1B	427543374																																											0.416671	1.24159	0.000229	0.293266	0.867866
1B_429981280	1B	429981280																						0.492	0.34755	0.00141																			0.874223	0.184648	3.52e-05	0.740867	-0.347071
1B_430901452	1B	430901452																																											0.996607	-0.0441761	8.91e-07
1B_433020278	1B	433020278																																														0.508566	-0.522633
1B_434084213	1B	434084213	0.896	0.87433	0.000243	0.0244	-0.84972	0.00965	0.837	0.39801	0.00037	0.00752	1.8635	0.0097	0.501	1.57207	0.00141	0.49	1.27042	0.00158	0.663	0.08601	0.000857	0.615	-0.248	0.000965	0.329	1.03261	0.00227	0.473	-1.58	0.00166	0.202	-0.48693	0.00354	0.668	-0.466	0.000837	0.852	-0.355	0.000353	0.521	-0.828	0.00135	0.411737	0.820915	0.000233	0.381216	0.0762078
1B_442888330	1B	442888330																																											0.992373	0.0215387	2.01e-06	0.874292	-0.159799
1B_442968510	1B	442968510	0.455	0.03893	0.00174	0.857	-0.57391	0.00039803	0.111	-0.708	0.00459				0.455	-1.45	0.00161	0.76	0.17842	0.000608	0.629	-0.00644	0.000965	0.833	-0.101	0.000363	0.913	-0.329	0.000187	0.893	0.29798	0.000249	0.154	0.69067	0.00414	0.691	-1.57	0.00077	0.855	-0.299	0.000345	0.784	0.20008	0.000506	0.996767	-0.0409746	8.49e-07	0.89175	0.131555
1B_443001614	1B	443001614																																											0.928824	-0.0758646	1.94e-05	0.43687	-0.555583
1B_446983071	1B	446983071																																											0.632415	-0.497764	0.00012	0.54515	-0.201627
1B_447174329	1B	447174329	0.913	-0.105	0.000202													0.95	-0.0136	0.000114										0.886	-0.00697	0.000267							0.542	-0.407	0.00135	0.959	0.12903	8.62e-05	0.923891	-0.168159	2.07e-05	0.158789	-0.502523
1B_448498111	1B	448498111																																											0.946267	0.144511	1.45e-05
1B_448740348	1B	448740348																																											0.615154	-0.417436	0.000127	0.342806	-0.365035
1B_450756393	1B	450756393	0.751	0.2992	0.000633													0.804	0.47162	0.000482										1	0.02579	1.11e-06							0.938	-0.077	0.000142	0.778	0.05147	0.000523	0.750145	-0.0634642	7.53e-05	0.562821	0.088781
1B_452765224	1B	452765224	0.573	-1.63	0.00123	0.98	0.05834	5.2992e-05	0.945	-0.0732	0.000119	0.136	-1.04	0.00395	0.5	-1.03	0.00141	0.514	-1.05	0.00147	0.533	0.25866	0.00131	0.665	0.20047	0.00081	0.401	-0.6	0.00186	0.778	-0.692	0.000555	0.822	0.03762	0.00043278	0.276	-1.86	0.00267	0.979	-0.125	4.69e-05	0.746	-0.387	0.000608	0.428288	-0.0645072	0.000222	0.534664	-0.29131
1B_453188672	1B	453188672	0.573	1.62594	0.00123	0.715	-0.83964	0.00086683	0.924	0.49524	0.000164	0.053	1.06373	0.00582	0.537	1.19212	0.00127	0.514	1.04931	0.00147	0.731	-0.168	0.000651	0.719	-0.195	0.000655	0.293	0.76904	0.00251	0.778	0.69172	0.000555	0.832	-0.064242	0.00040542	0.213	2.30472	0.00321	0.979	0.12468	4.69e-05	0.746	0.38696	0.000608	0.412129	0.36285	0.000232	0.605201	-0.0482217
1B_453278609	1B	453278609	0.46	1.81643	0.00172	0.747	-0.82604	0.0007541	0.924	0.49524	0.000164	0.0827	1.04835	0.00493	0.579	1.16339	0.00111	0.367	0.90916	0.00222	0.731	-0.168	0.000651	0.719	-0.195	0.000655	0.334	0.75851	0.00224	0.617	0.78762	0.00107	0.868	-0.058863	0.00031268	0.245	2.29008	0.00292	0.849	0.11586	0.000361	0.593	0.50228	0.00109	0.144502	-0.110011	0.000507	0.620694	-0.0498262
1B_453815164	1B	453815164	0.532	-1.76	0.00139													0.605	-1.02	0.00111										0.784	-0.777	0.000537							0.942	-0.147	0.000131	0.683	-0.524	0.000792	0.384876	0.325587	0.00025	0.37066	-0.28222
1B_454452887	1B	454452887																																											0.962765	0.0994746	9.94e-06	0.94132	0.0156678
1B_454887980	1B	454887980	0.54	1.70737	0.00136	0.719	-0.78458	0.00085198	0.985	0.07069	3.09e-05	0.0987	1.1105	0.00458	0.179	1.72362	0.00351	0.585	1.17849	0.00119	0.712	-0.187	0.000706	0.699	-0.196	0.000711	0.497	0.57866	0.00143	0.775	0.75333	0.000563	0.571	-0.10229	0.00124	0.43	1.52386	0.00176	0.964	0.16214	8e-05	0.705	0.47378	0.000727	0.679173	-0.0103311	0.000101	0.677171	-0.174014
1B_455764288	1B	455764288	0.54	1.70737	0.00136							0.0948	1.09652	0.00466				0.585	1.17849	0.00119				0.748	-0.19	0.000576				0.775	0.75333	0.000563							0.964	0.16214	8e-05	0.705	0.47378	0.000727	0.609236	0.390339	0.00013	0.513301	0.219476
1B_455903012	1B	455903012																																														0.347956	0.378458
1B_456602570	1B	456602570																																											0.297609	-0.80064	0.000318	0.0328354	-0.665613
1B_456744771	1B	456744771	0.566	-1.65	0.00126							0.0417	-1.04	0.00629				0.633	-1.08	0.00101										0.78	-0.744	0.00055							0.958	-0.163	9.42e-05	0.668	-0.467	0.00084	0.597202	-0.437179	0.000135	0.390259	-0.196124
1B_457378212	1B	457378212	0.566	-1.65	0.00126							0.2	-0.907	0.00318				0.633	-1.08	0.00101										0.78	-0.744	0.00055							0.958	-0.163	9.42e-05	0.668	-0.467	0.00084	0.61613	-0.503933	0.000127	0.568592	-0.195348
1B_457535596	1B	457535596	0.567	1.63324	0.00125	0.958	0.08184	0.00010965	0.379	-0.347	0.00202	0.0622	0.97914	0.0055	0.443	1.35537	0.00166	0.582	0.98276	0.0012	0.554	-0.0819	0.00123	0.87	-0.149	0.000277	0.547	0.61387	0.00123	0.758	0.70598	0.000611	0.809	-0.048896	0.00046849	0.582	0.63419	0.00113	0.956	0.15848	0.0001	0.614	0.44038	0.00101	0.437053	0.217036	0.000217	0.779459	0.189025
1B_457537760	1B	457537760	0.357	0.24838	0.00228							0.015	0.37188	0.00833	0.341	1.43434	0.0022	0.906	0.29654	0.000219							0.396	0.74253	0.00189	0.803	0.23057	0.000486				0.17	2.41376	0.00368	0.751	0.04526	0.000631	0.654	0.35672	0.000884	0.874023	0.114416	3.53e-05	0.403724	0.206915
1B_457754822	1B	457754822	0.364	0.72746	0.00223							0.892	0.14479	0.000225	0.859	-0.391	0.00031	0.917	0.2532	0.000192				0.858	0.02348	0.000304	0.908	-0.188	0.000197	0.97	0.21043	6.69e-05				0.442	-1.64	0.0017	0.804	0.06122	0.000482	0.733	-0.0573	0.000647	0.613926	-0.0690553	0.000128	0.66226	-0.128661
1B_457866340	1B	457866340	0.639	-1.08	0.000989	0.222	1.99975	0.0039	0.755	-0.809	0.000584	0.00403	-2.02	0.01094	0.522	-1.49	0.00133	0.615	-1.28	0.00107	0.678	-0.0153	0.00081	0.83	0.19787	0.000369	0.354	-0.902	0.00212	0.724	1.00908	0.000715	0.516	0.39274	0.00146	0.345	-0.628	0.00221	0.671	0.60316	0.000883	0.763	0.37476	0.000561	0.903035	-0.14367	2.67e-05	0.614494	0.352971
1B_458325630	1B	458325630	0.654	-1.12	0.000939	0.222	1.99975	0.0039	0.786	-0.849	0.000501	0.00999	-1.72	0.00914	0.562	-1.4	0.00118	0.559	-1.33	0.00129	0.53	-0.0375	0.00132	0.822	0.18969	0.000388	0.482	-0.804	0.00149	0.728	0.99485	0.000703	0.516	0.39274	0.00146	0.718	-1.01	0.000688	0.661	0.60768	0.000916	0.771	0.3835	0.00054	0.8992	0.129268	2.78e-05	0.717188	0.341703
1B_458326203	1B	458326203	0.654	1.11937	0.000939	0.222	-1.9998	0.0039	0.786	0.84912	0.000501	0.00999	1.72495	0.00914	0.554	1.34371	0.00121	0.559	1.32986	0.00129	0.53	0.03748	0.00132	0.822	-0.19	0.000388	0.346	0.89979	0.00217	0.728	-0.995	0.000703	0.516	-0.39274	0.00146	0.397	0.73729	0.00192	0.661	-0.608	0.000916	0.771	-0.384	0.00054	0.804472	-0.233602	5.7e-05	0.670797	-0.371389
1B_458328035	1B	458328035	0.282	0.86856	0.0028							0.492	0.07351	0.0014				0.761	0.38385	0.000603										0.95	0.24088	0.000113							0.595	0.05179	0.00115	0.907	-0.0675	0.000204	0.504597	-0.0235548	0.000179	0.419896	-0.259449
1B_458328073	1B	458328073	0.654	-1.12	0.000939							0.00999	-1.72	0.00914				0.559	-1.33	0.00129				0.822	0.18969	0.000388				0.728	0.99485	0.000703							0.661	0.60768	0.000916	0.771	0.3835	0.00054	0.929722	0.260374	1.91e-05	0.559906	0.380268
1B_458728562	1B	458728562	0.654	1.11937	0.000939													0.559	1.32986	0.00129										0.728	-0.995	0.000703							0.661	-0.608	0.000916	0.771	-0.384	0.00054	0.927238	-0.257953	1.98e-05	0.695843	-0.34254
1B_460449282	1B	460449282																																														0.905642	0.37706
1B_460449284	1B	460449284	0.226	-1.01	0.00329													0.644	-0.535	0.000974										0.886	-0.389	0.000267							0.531	-0.133	0.0014	0.933	0.09797	0.000145	0.613585	-0.0721021	0.000128	0.370397	0.126239
1B_461300897	1B	461300897																																											0.616545	-0.156145	0.000127	0.2318	0.475006
1B_461300962	1B	461300962																																											0.466322	0.130715	0.0002	0.452098	-0.140047
1B_463346168	1B	463346168																																											0.895277	-0.0446557	2.9e-05	0.628841	0.313433
1B_464129196	1B	464129196																																											0.959336	0.182828	1.09e-05
1B_464197927	1B	464197927																																											0.459946	0.223048	0.000204	0.198208	0.360005
1B_464553690	1B	464553690	0.566	0.60191	0.00126							0.455	0.1384	0.00155				0.984	-0.161	3.67e-05										0.573	-0.0813	0.00123							0.947	0.05686	0.00012	0.938	-0.103	0.000133	0.313632	0.0765263	0.000304	0.367345	-0.0296964
1B_465216218	1B	465216218																																											0.371541	0.0764088	0.00026	0.371561	-0.12352
1B_465461998	1B	465461998	0.476	-0.645	0.00164	0.719	-0.074741	0.00085255	0.809	-0.557	0.00044				0.154	0.694	0.00383	0.932	0.06107	0.000156	0.701	-0.172	0.00074	0.871	-0.0312	0.000275	0.388	0.24052	0.00193	0.988	-0.105	2.76e-05	0.282	-0.2938	0.0028	0.22	2.20705	0.00315	0.868	-0.13	0.000313	0.986	0.07068	2.93e-05	0.562838	-0.191491	0.000151	0.426135	0.0349728
1B_471174512	1B	471174512																																											0.746559	0.690861	7.66e-05	0.219905	0.156038
1B_471181523	1B	471181523																																											0.746559	-0.690861	7.66e-05	0.192051	-0.143749
1B_471747245	1B	471747245																																											0.746818	0.694358	7.65e-05	0.375643	0.121759
1B_473825822	1B	473825822																																											0.773035	-0.696391	6.75e-05	0.256305	-0.111865
1B_474121338	1B	474121338																																											0.733361	0.795546	8.13e-05	0.419623	0.199086
1B_474448016	1B	474448016																																											0.750923	-0.768988	7.51e-05	0.419623	-0.199086
1B_480841645	1B	480841645	0.91	-0.564	0.000209	0.635	0.25898	0.00117	0.226	0.27024	0.00309	0.296	-0.671	0.0024	0.655	0.04366	0.000864	0.402	-1.27	0.00201	0.751	-0.0987	0.000596	0.49	0.16363	0.00142	0.0927	-0.898	0.00486	0.471	0.95307	0.00167	0.099	0.50959	0.00512	0.854	0.84509	0.000327	0.465	-0.614	0.00169	0.517	0.47422	0.00137	0.622263	-0.428357	0.000124	0.170706	-0.529561
1B_481106966	1B	481106966																																											0.619955	0.934549	0.000125	0.959772	-0.138043
1B_482192308	1B	482192308																																											0.948237	0.130803	1.39e-05	0.359614	0.557997
1B_483040693	1B	483040693																																											0.667983	-0.797396	0.000106	0.895701	0.217769
1B_483119502	1B	483119502	0.761	1.24484	0.000604										0.231	2.23227	0.00299	0.707	0.47029	0.000767							0.431	0.10389	0.00172	0.142	2.43611	0.00432				0.184	3.69689	0.00352	0.8	0.44264	0.000493	0.106	1.42715	0.00468	0.679541	0.619489	0.000101	0.600147	-0.433487
1B_483587704	1B	483587704																																											0.675403	0.855834	0.000103	0.824391	-0.150281
1B_483627527	1B	483627527																																											0.962871	0.208767	9.92e-06
1B_484200089	1B	484200089																																											0.787568	-0.221299	6.26e-05
1B_484297514	1B	484297514																																											0.640989	-0.899929	0.000117	0.824391	0.150281
1B_484926153	1B	484926153																																											0.573592	0.650032	0.000146	0.760175	-0.267813
1B_485804618	1B	485804618																																											0.655531	0.897874	0.000111	0.886967	-0.224977
1B_486345727	1B	486345727	0.803	1.15982	0.000485										0.231	2.2452	0.00299	0.624	0.42132	0.00104							0.478	0.12278	0.00151	0.143	2.43289	0.0043				0.142	3.52598	0.00406	0.834	0.42929	0.000401	0.108	1.42859	0.00464	0.715512	0.490663	8.77e-05	0.610324	-0.41806
1B_487021712	1B	487021712	0.592	-1.77	0.00116				0.365	0.67858	0.0021	0.363	-0.188	0.002	0.864	-0.734	0.000298	0.173	-2.48	0.00388	0.946	0.09665	0.000116	0.398	0.17608	0.00183	0.118	-1.53	0.00437	0.865	-0.418	0.000321				0.272	-1.56	0.0027	0.0954	-1.47	0.0052	0.686	-0.483	0.000784	0.127914	-0.842555	0.000539	0.0224487	-0.860142
1B_487482804	1B	487482804																																											0.711388	-0.481218	8.93e-05
1B_487657094	1B	487657094	0.945	0.14939	0.000126							0.272	0.70777	0.00258				0.453	1.23579	0.00175										0.283	-1.17	0.0028							0.427	0.6742	0.00188	0.342	-0.602	0.00223	0.570993	0.45856	0.000147	0.1816	0.364748
1B_488037989	1B	488037989	0.9	0.41157	0.000233				0.0847	0.703	0.00515	0.822	-0.284	0.000387	0.913	0.42724	0.000185	0.578	-0.952	0.00121	0.994	0.02917	1.24e-05	0.632	-0.00969	0.000911	0.335	-0.693	0.00223	0.21	1.31087	0.00345				0.365	1.1943	0.0021	0.976	0.04215	5.47e-05	0.261	0.45299	0.0028	0.73379	-0.178212	8.11e-05	0.101248	-0.282176
1B_488297831	1B	488297831																																											0.203867	-0.64131	0.000417	0.0249729	-0.489659
1B_488297845	1B	488297845																																											0.344097	0.0906337	0.00028	0.380799	0.215683
1B_488650178	1B	488650178	0.516	-1.78	0.00146							0.342	1.04154	0.00212				0.74	-0.197	0.000666										0.177	-2.03	0.00383							0.172	-1.19	0.00389	0.12	-1.04	0.00442	0.427837	-0.647857	0.000223	0.339206	-0.32422
1B_489381266	1B	489381266																																														0.741022	0.0712728
1B_489758975	1B	489758975																																											0.471614	0.572349	0.000197
1B_489902428	1B	489902428				0.643	-0.15966	0.00114																									0.96	-0.10651	9.0207e-05										0.872664	-0.276474	3.57e-05	0.464887	-0.400088
1B_490201959	1B	490201959																																											0.580181	0.721668	0.000143
1B_492300918	1B	492300918																																											0.695529	0.333893	9.52e-05	0.459808	0.0681493
1B_492331450	1B	492331450																																											0.133348	-1.86715	0.000528	0.519302	0.566363
1B_493650497	1B	493650497																																											0.693891	0.840616	9.58e-05	0.424052	-0.503774
1B_497378981	1B	497378981	0.35	-1.86	0.00232	0.777	-0.67327	0.00065341	0.396	0.7395	0.00193	0.156	0.9078	0.00368	0.65	0.33498	0.000878	0.797	-0.345	0.000502	0.951	0.06962	0.000105	0.709	-0.163	0.000682	0.376	-0.0196	0.002	0.407	-1.4	0.00199	0.413	-0.43252	0.00195	0.687	0.93151	0.000781	0.75	-0.366	0.000635	0.175	-0.849	0.00363	0.875189	-0.082913	3.49e-05	0.715373	0.187452
1B_499556038	1B	499556038	0.435	1.46294	0.00184							0.523	-0.201	0.00128				0.611	0.87591	0.00109										0.884	0.21411	0.000273							0.565	0.34018	0.00126	0.54	0.34721	0.00128	0.291256	0.27556	0.000323	0.204116	0.232162
1B_499899200	1B	499899200				0.922	-0.29176	0.00021062	0.046	-1.18	0.00642				0.265	-2.27	0.00271				0.976	-0.0644	5.08e-05	0.97	0.04414	5.96e-05	0.727	-0.106	0.00065				0.583	0.37941	0.00119	0.411	-2.41	0.00185							0.915986	-0.278778	2.3e-05	0.957622	0.115366
1B_501363694	1B	501363694																																											0.308927	-0.937086	0.000308	0.43129	0.0919919
1B_501757453	1B	501757453																																											0.434109	1.13542	0.000219	0.345921	-0.584184
1B_502639517	1B	502639517				0.967	0.22538	8.6169e-05	0.046	1.18113	0.00642				0.265	2.26884	0.00271				0.976	0.06443	5.08e-05	0.97	-0.0441	5.96e-05	0.727	0.1061	0.00065				0.67	-0.26802	0.00088615	0.411	2.40978	0.00185							0.818787	0.350492	5.24e-05	0.922154	-0.127931
1B_502935194	1B	502935194	0.576	-1.76	0.00122													0.845	-0.76	0.000371				0.869	-0.129	0.000278				0.884	-0.211	0.000272							0.916	-0.155	0.000194	0.651	-0.316	0.000892	0.835894	0.337177	4.7e-05	0.892602	0.191066
1B_502970339	1B	502970339																																											0.989039	-0.100078	2.89e-06	0.748679	-0.269995
1B_503344807	1B	503344807																																											0.881693	-0.223839	3.3e-05	0.817021	-0.225913
1B_503672008	1B	503672008																																											0.419881	0.931836	0.000227	0.740374	-0.190925
1B_505480065	1B	505480065																																											0.76008	-0.561623	7.19e-05	0.337393	-0.624965
1B_505480074	1B	505480074																																											0.818748	-0.42314	5.24e-05	0.832716	-0.290356
1B_505481796	1B	505481796																																											0.12892	2.03604	0.000537	0.52667	-0.586094
1B_505646464	1B	505646464																																											0.380254	1.21993	0.000253	0.861429	-0.278014
1B_505864515	1B	505864515																																											0.763059	0.262687	7.09e-05	0.698865	-0.187285
1B_506007963	1B	506007963																																											0.569962	-0.997081	0.000147	0.787346	0.308724
1B_506242395	1B	506242395																																											0.44965	1.10847	0.00021	0.785028	-0.304661
1B_506715118	1B	506715118																																											0.181686	-0.666473	0.000447	0.350692	-0.311296
1B_507224878	1B	507224878																																														0.567917	0.265067
1B_507588391	1B	507588391																																											0.444272	1.09872	0.000213	0.739161	-0.319848
1B_508149654	1B	508149654	0.44	1.68321	0.00181													0.816	0.60038	0.00045										0.612	1.07075	0.00109							0.831	0.35884	0.000408	0.475	0.42262	0.00155	0.602116	-0.413789	0.000133	0.966257	0.0324396
1B_508149680	1B	508149680																																											0.219218	1.60504	0.000398	0.972403	-0.101063
1B_509005695	1B	509005695																																											0.434784	-1.17385	0.000218	0.741331	0.322839
1B_510247972	1B	510247972																																											0.388122	0.791185	0.000248
1B_510758700	1B	510758700																																											0.708878	0.478228	9.02e-05
1B_511451310	1B	511451310	0.652	-1.51	0.000945	0.967	0.21076	8.689e-05	0.132	0.8586	0.00421				0.354	1.96123	0.00212	0.879	-0.649	0.000285	0.989	-0.0107	2.28e-05	0.705	-0.197	0.000695	0.669	0.13149	0.00082	0.887	-0.179	0.000265	0.69	-0.30852	0.00082116	0.273	3.03657	0.0027	0.92	-0.138	0.000185	0.671	-0.256	0.000829	0.966726	0.152367	8.87e-06	0.827908	0.239254
1B_512768473	1B	512768473				0.851	0.66324	0.00041852	0.0234	1.41204	0.00784				0.314	2.10064	0.00237				0.847	0.17857	0.000346	0.96	-0.0502	8.04e-05	0.807	0.28944	0.000438				0.76	-0.29065	0.00060479	0.461	2.4703	0.00161							0.897725	0.276319	2.83e-05	0.659185	0.349842
1B_512768522	1B	512768522	0.266	0.74703	0.00293													0.612	0.14153	0.00109										0.859	0.23132	0.000336							0.845	0.11558	0.000373	0.981	0.11641	3.94e-05	0.895026	-0.279136	2.91e-05	0.646159	-0.365337
1B_516120798	1B	516120798																																											0.114497	1.86234	0.000568	0.935735	-0.00810801
1B_517812751	1B	517812751																																														0.470239	-0.593378
1B_518242211	1B	518242211																																											0.112595	1.96833	0.000573	0.998801	-0.0196922
1B_518421037	1B	518421037																																											0.113933	1.78415	0.000569	0.522542	-0.54934
1B_518540113	1B	518540113																																											0.144654	1.78313	0.000507	0.594415	-0.493656
1B_518877213	1B	518877213	0.84	0.75157	0.000386							0.155	-0.868	0.00369	0.631	-0.996	0.000939	0.892	-0.0339	0.000252				0.688	0.10744	0.000744	0.649	-0.072	0.000883	0.618	0.95634	0.00106				0.668	-1.15	0.000838	0.118	1.07001	0.00472	0.564	0.26873	0.00119	0.470055	-0.655449	0.000198	0.547307	0.0374105
1B_520525807	1B	520525807	0.844	-0.716	0.000375				0.214	0.65569	0.00321	0.109	0.80121	0.00439				0.88	0.04602	0.000284	1	0.0049	3.95e-07	0.877	-0.0215	0.000259				0.628	-0.945	0.00103							0.116	-1.09	0.00477	0.518	-0.285	0.00137	0.588322	0.545109	0.000139	0.682106	-0.124555
1B_521004908	1B	521004908	0.728	-0.464	0.0007	0.572	0.18337	0.00145	0.682	-0.0412	0.000795	0.303	0.5939	0.00236	0.279	1.95415	0.00261	0.982	0.06098	4.11e-05	0.93	-0.0995	0.000151	0.482	-0.232	0.00145	0.857	0.03287	0.000314	0.914	-0.299	0.000199	0.974	0.0712	5.77e-05	0.279	2.39574	0.00266	0.172	-1.14	0.00389	0.661	-0.232	0.000859	0.955608	0.0911293	1.19e-05	0.717013	0.17851
1B_521521374	1B	521521374																																											0.515585	0.574814	0.000174	0.850528	0.0205511
1B_521521384	1B	521521384																																											0.286379	1.46962	0.000328	0.683768	-0.370012
1B_522836997	1B	522836997																																											0.249561	-1.65342	0.000364	0.897358	-0.0544606
1B_524066092	1B	524066092																																											0.978203	0.0591194	5.78e-06	0.740869	-0.259625
1B_524095925	1B	524095925																																											0.943466	-0.0907557	1.53e-05	0.844659	0.209171
1B_524539764	1B	524539764																																											0.921314	-0.0233382	2.15e-05
1B_526251320	1B	526251320																																											0.942948	0.0248185	1.54e-05	0.931974	0.164625
1B_526271823	1B	526271823																																											0.842985	0.0951376	4.48e-05	0.945261	0.154234
1B_526277059	1B	526277059																																											0.915939	-0.000613	2.3e-05	0.831958	0.262973
1B_526570325	1B	526570325																																											0.996876	-0.0301491	8.2e-07	0.785239	-0.29064
1B_526750541	1B	526750541	0.958	0.11899	9.41e-05	0.315	-1.5973	0.00299	0.131	-0.627	0.00423	0.827	0.3341	0.000374	0.697	-0.196	0.000736	0.8	0.75213	0.000494	0.885	-0.0386	0.000254	0.418	0.29131	0.00173	0.164	1.13753	0.00369	0.43	-1.15	0.00186	0.0385	-0.71889	0.00722	0.24	1.39009	0.00297	0.54	0.64674	0.00136	0.263	-0.519	0.00278	0.93756	-0.179954	1.69e-05	0.255874	-0.352536
1B_529627555	1B	529627555	0.781	-1.11	0.000546	0.793	0.71315	0.00060151	0.0688	1.4182	0.00558	0.618	0.23144	0.000952	0.82	-0.816	0.000406	0.433	-1.71	0.00185	0.345	0.32491	0.00222	0.102	-0.454	0.00454	0.0634	-1.71	0.00565	0.907	-0.129	0.000215	0.296	0.43148	0.00269	0.181	-3.42	0.00356	0.155	-1.39	0.00412	0.984	0.00654	3.45e-05	0.888668	0.361491	3.09e-05	0.042272	0.715524
1B_529627602	1B	529627602				0.582	1.24765	0.0014																									0.983	-0.071315	3.7688e-05										0.439329	0.303274	0.000216	0.656702	0.401335
1B_529996301	1B	529996301	0.772	-1.31	0.000572							0.509	0.40681	0.00133	0.88	-0.633	0.00026	0.361	-1.78	0.00225				0.133	-0.426	0.00402	0.0931	-1.6	0.00486	0.865	-0.154	0.00032				0.143	-3.76	0.00405	0.152	-1.39	0.00417	0.962	-0.00741	8.05e-05	0.839236	0.453196	4.59e-05	0.22987	-0.0496637
1B_530480101	1B	530480101	0.709	-1.37	0.000758													0.464	-1.63	0.0017										0.901	-0.2	0.000229							0.139	-1.43	0.00437	0.983	0.02829	3.6e-05	0.960179	-0.0635541	1.06e-05
1B_530659309	1B	530659309																																											0.242712	1.12362	0.000371
1B_531206150	1B	531206150	0.689	1.5738	0.000822	0.793	-0.71315	0.00060151	0.0688	-1.42	0.00558	0.548	-0.401	0.00119	0.518	1.61877	0.00134	0.387	1.69645	0.0021	0.345	-0.325	0.00222	0.0819	0.4828	0.00498	0.108	1.53914	0.00456	0.859	0.22457	0.000337	0.296	-0.43148	0.00269	0.182	3.76996	0.00355	0.136	1.43516	0.00442	0.962	-0.0144	8.08e-05	0.927781	-0.120211	1.96e-05	0.231781	-0.157702
1B_531726815	1B	531726815	0.699	-1.54	0.000791	0.766	0.76792	0.00069019	0.134	1.41507	0.00418	0.605	0.26417	0.000994	0.396	-1.88	0.00189	0.448	-1.62	0.00178	0.374	0.29907	0.00205	0.0962	-0.512	0.00466	0.0761	-1.62	0.00527	0.915	-0.177	0.000195	0.388	0.34311	0.00209	0.174	-3.72	0.00364	0.147	-1.4	0.00425	0.981	0.02956	3.92e-05	0.930918	0.0604025	1.88e-05	0.222867	-0.0290225
1B_531867384	1B	531867384	0.594	-1.86	0.00115	0.766	0.76792	0.00069019	0.147	1.30329	0.00399	0.605	0.26417	0.000994	0.49	-1.68	0.00146	0.344	-1.92	0.00236	0.417	0.2514	0.00182	0.126	-0.502	0.00411	0.0956	-1.57	0.0048	0.909	-0.318	0.00021	0.388	0.34311	0.00209	0.239	-3.42	0.00298	0.0778	-1.58	0.00565	0.712	-0.18	0.000706	0.825678	0.120457	5.02e-05	0.27289	0.118966
1B_532147812	1B	532147812																																											0.518097	-0.871862	0.000172
1B_532396302	1B	532396302	0.611	1.80762	0.00109	0.711	-0.78542	0.00088359	0.288	-1.86	0.00259	0.577	-0.399	0.00109	0.49	1.67925	0.00146	0.342	1.9099	0.00237	0.204	-0.372	0.00332	0.125	0.46418	0.00414	0.0956	1.57226	0.0048	0.923	0.34546	0.000176	0.21	-0.40279	0.00345	0.239	3.41846	0.00298	0.0745	1.57779	0.00575	0.578	0.21175	0.00114	0.773595	0.213226	6.73e-05	0.242218	0.0284429
1B_532400622	1B	532400622	0.611	-1.81	0.00109	0.711	0.78542	0.00088359	0.288	1.86003	0.00259	0.577	0.39862	0.00109	0.49	-1.68	0.00146	0.342	-1.91	0.00237	0.204	0.37186	0.00332	0.125	-0.464	0.00414	0.0956	-1.57	0.0048	0.923	-0.345	0.000176	0.149	0.43065	0.00421	0.239	-3.42	0.00298	0.0745	-1.58	0.00575	0.578	-0.212	0.00114	0.854728	-0.181399	4.11e-05	0.181838	-0.0771603
1B_532401662	1B	532401662	0.611	1.80762	0.00109	0.711	-0.78542	0.00088359	0.288	-1.86	0.00259	0.577	-0.399	0.00109	0.49	1.67925	0.00146	0.342	1.9099	0.00237	0.204	-0.372	0.00332	0.125	0.46418	0.00414	0.0956	1.57226	0.0048	0.923	0.34546	0.000176	0.222	-0.39313	0.00333	0.239	3.41846	0.00298	0.0745	1.57779	0.00575	0.578	0.21175	0.00114	0.793884	0.279708	6.05e-05	0.272919	0.0564176
1B_532541702	1B	532541702	0.831	-0.598	0.000408	0.227	1.76626	0.00384	0.847	0.60313	0.000346	0.951	-0.13	9.99e-05	0.525	-1.23	0.00131	0.717	-0.884	0.000736	0.394	0.11835	0.00194	0.492	-0.13	0.00141	0.0661	-1.25	0.00556	0.447	1.2623	0.00178	0.0354	0.68687	0.0074	0.981	-0.266	4.02e-05	0.591	-0.545	0.00116	0.839	0.3315	0.000365	0.517773	-0.668257	0.000173	0.477062	-0.100379
1B_532711549	1B	532711549	0.746	1.15575	0.000646							0.532	-0.41	0.00125				0.431	1.77673	0.00186										0.873	-0.268	0.0003							0.157	1.22235	0.0041	0.465	-0.602	0.00159	0.640795	0.674628	0.000117	0.190765	0.26688
1B_532882297	1B	532882297										0.55	0.74331	0.00118																															0.45934	0.966007	0.000204	0.899381	0.134083
1B_533096844	1B	533096844										0.55	0.74331	0.00118																															0.476981	0.953158	0.000194	0.890489	0.145534
1B_533109285	1B	533109285	0.878	0.73807	0.000287													0.661	1.03067	0.000915										0.632	-1.04	0.00101							0.501	0.5657	0.00153	0.825	-0.361	0.000401	0.271375	0.936406	0.000342	0.363772	0.262548
1B_533109302	1B	533109302	0.5	-2.02	0.00153													0.323	-2.13	0.0025										0.798	-0.627	0.000498							0.058	-1.61	0.00631	0.647	-0.187	0.000906	0.767949	-0.570053	6.92e-05	0.164278	-0.21969
1B_533193840	1B	533193840	0.5	-2.02	0.00153	0.739	0.83624	0.00078263	0.288	1.86003	0.00259	0.544	0.46178	0.0012	0.507	-1.66	0.00139	0.323	-2.13	0.0025	0.204	0.37186	0.00332	0.196	-0.447	0.00323	0.121	-1.55	0.00432	0.798	-0.627	0.000498	0.253	0.45821	0.00304	0.0881	-3.95	0.00506	0.058	-1.61	0.00631	0.647	-0.187	0.000906	0.798237	-0.528112	5.91e-05	0.103237	-0.23905
1B_533399880	1B	533399880	0.5	2.01701	0.00153	0.732	-0.83516	0.00080742	0.329	-1.66	0.00231	0.542	-0.462	0.00121	0.411	1.8618	0.00182	0.323	2.12627	0.0025	0.211	-0.351	0.00324	0.113	0.50754	0.00434	0.0967	1.5996	0.00478	0.798	0.62716	0.000498	0.378	-0.41765	0.00215	0.0619	4.23489	0.0058	0.058	1.60978	0.00631	0.647	0.18705	0.000906	0.880583	0.377003	3.33e-05	0.123029	0.263343
1B_534667041	1B	534667041	0.654	1.03151	0.000937							0.22	-0.327	0.00299	0.591	1.11375	0.00107	0.644	1.16714	0.000972				0.0715	0.55449	0.00525	0.0866	1.61796	0.005	0.672	0.55525	0.000877				0.0673	4.28015	0.00562	0.0669	1.42487	0.00599	0.485	-0.431	0.0015	0.725252	0.589438	8.42e-05	0.36935	-0.13725
1B_535606360	1B	535606360	0.217	2.19197	0.00338													0.309	1.54436	0.0026										0.215	1.22035	0.0034							0.01	1.4696	0.01022	0.22	0.75087	0.00315	0.50958	0.460725	0.000177	0.756501	0.0936371
1B_535801307	1B	535801307										0.0065	-1.36	0.00999																															0.825363	-0.216339	5.03e-05	0.682718	0.0154442
1B_536466077	1B	536466077	0.35	1.72214	0.00232							0.0121	-0.947	0.00875				0.51	1.10762	0.00149				0.834	0.08995	0.00036				0.21	1.23325	0.00345							0.0133	1.40458	0.00958	0.436	0.3974	0.00173	0.526009	0.32657	0.000168	0.344071	0.210615
1B_538179198	1B	538179198																																											0.233616	0.340115	0.000381	0.812541	0.163285
1B_540049992	1B	540049992																																														0.405104	0.00942088
1B_541878044	1B	541878044																																														0.682534	0.20264
1B_542641823	1B	542641823																																											0.309206	1.41279	0.000308	0.845412	-0.0119218
1B_543018672	1B	543018672	0.233	0.04816	0.00322	0.641	-0.06065	0.00115	0.989	0.15603	2.22e-05	0.375	0.64518	0.00194	0.446	0.35708	0.00165	0.667	0.56243	0.000894	0.882	0.11381	0.000262	0.355	0.22604	0.00206	0.823	0.18235	0.000397	0.38	0.6465	0.00214	0.958	0.09308	9.3776e-05	0.497	0.09049	0.00145	0.333	0.37723	0.00243	0.562	-0.63	0.0012	0.0363617	1.43786	0.000869	0.942978	-0.0995616
1B_543089155	1B	543089155																																											0.646794	0.68764	0.000114	0.942575	-0.13639
1B_543486068	1B	543486068										0.615	-0.634	0.000959	0.656	-1.18	0.00086							0.606	-0.276	0.000994	0.682	-0.679	0.000782							0.882	-0.936	0.000262							0.174923	-0.903269	0.000457	0.637334	-0.160877
1B_543498025	1B	543498025	0.544	-0.755	0.00135	0.784	-0.55668	0.00062999	0.828	-0.275	0.000393	0.815	0.09048	0.000404	0.936	0.30931	0.000134	0.717	-0.491	0.000736	0.0894	-0.0206	0.00504	0.424	0.25363	0.0017	0.432	-0.464	0.00171	0.908	-0.213	0.000214	0.633	-0.19836	0.00101	0.36	1.39485	0.00212	0.184	-0.468	0.00375	0.949	-0.129	0.000108	0.404679	-0.692328	0.000237	0.0815488	-0.264434
1B_544133222	1B	544133222	0.0643	0.25491	0.00608	0.449	0.72711	0.00207	0.949	-0.268	0.000108	0.567	0.20592	0.00112	0.61	0.96857	0.00101	0.48	1.39018	0.00162	0.959	-0.0197	8.77e-05	0.816	0.18845	0.000404	0.618	0.70372	0.000981	0.567	0.9271	0.00125	0.964	0.05484	8.1667e-05	0.916	0.43212	0.000181	0.131	0.59551	0.0045	0.619	-0.25	0.000997	0.666193	0.56775	0.000106	0.94188	0.0996863
1B_545163544	1B	545163544																																														0.958541	-0.0236458
1B_545302517	1B	545302517																																											0.668397	-0.54096	0.000106	0.948582	-0.0152694
1B_545318548	1B	545318548																																											0.797397	0.381529	5.93e-05	0.096125	0.0636007
1B_545367821	1B	545367821	0.0648	-0.124	0.00606							0.643	-0.515	0.000873				0.548	-1.21	0.00133				0.913	-0.119	0.000181				0.561	-0.937	0.00128							0.126	-0.62	0.00458	0.557	0.20735	0.00122	0.773043	-0.427414	6.75e-05	0.942013	0.0843444
1B_545426219	1B	545426219	0.615	1.13261	0.00107	0.653	1.00772	0.0011				0.447	-0.459	0.00159	0.719	-0.941	0.000674	0.983	0.20432	3.77e-05				0.249	-0.428	0.00276	0.382	0.58975	0.00197	1	-0.01	5.12e-07	0.432	0.14668	0.00185	0.69	-1.45	0.00077	0.588	0.4363	0.00117	0.534	0.67952	0.0013	0.677718	-0.453746	0.000102	0.0821615	0.0602532
1B_545644664	1B	545644664	0.615	1.13261	0.00107	0.655	1.00271	0.0011	0.163	1.20891	0.00378	0.424	-0.495	0.0017	0.719	-0.941	0.000674	0.983	0.20432	3.77e-05	0.00373	-0.0264	0.0117	0.249	-0.428	0.00276	0.382	0.58975	0.00197	1	-0.01	5.12e-07	0.427	0.14948	0.00188	0.69	-1.45	0.00077	0.588	0.4363	0.00117	0.534	0.67952	0.0013	0.540902	-0.591965	0.000161	0.0240524	0.142782
1B_546252472	1B	546252472	0.635	-0.293	0.001	0.675	-0.65072	0.00102	0.67	-0.59	0.000834	0.708	-0.0237	0.000682	0.684	0.69102	0.000774	0.758	-0.372	0.000611	0.0391	-0.0914	0.00677	0.168	0.34948	0.00355	0.264	-0.645	0.00272	0.921	-0.148	0.000182	0.605	-0.19245	0.00111	0.624	0.63838	0.00098	0.207	-0.404	0.00348	0.99	0.00637	2.02e-05	0.968898	-0.127419	8.28e-06	0.166918	-0.0642525
1B_546535359	1B	546535359				0.829	0.08973	0.00048538																									0.923	0.06933	0.00017584										0.625706	0.579885	0.000123	0.738146	0.191176
1B_546701499	1B	546701499																																											0.7591	-0.286939	7.22e-05
1B_546885475	1B	546885475																																											0.879664	-0.119641	3.36e-05	0.267558	0.0905731
1B_546974176	1B	546974176																																											0.275827	-0.495359	0.000338	0.077256	-0.0622951
1B_547524267	1B	547524267				0.362	-1.4146	0.00263	0.73	-0.945	0.000655										0.594	-0.337	0.00108	0.592	-0.206	0.00104							0.516	-0.20044	0.00146										0.370263	-1.09037	0.00026	0.521216	-0.240145
1B_547973154	1B	547973154	0.184	-1.5	0.00374	0.749	-0.76692	0.00074669	0.172	-0.587	0.00367	0.808	0.17136	0.000421	0.742	0.86275	0.000608	0.516	-0.678	0.00146	0.062	0.13033	0.0058	0.192	0.32181	0.00328	0.349	-0.725	0.00215	0.383	-1.06	0.00212	0.455	-0.14004	0.00174	0.702	0.86833	0.000734	0.339	-0.532	0.00239	0.701	-0.358	0.000739	0.369818	0.757589	0.000261	0.095362	0.0959588
1B_548534234	1B	548534234				0.409	1.4103	0.00232																0.592	0.20569	0.00104							0.748	0.21326	0.00064148										0.370263	1.09037	0.00026	0.461585	0.240394
1B_548620015	1B	548620015	0.0688	-1.31	0.00593	0.722	-0.83009	0.00084449	0.192	-0.16	0.00344	0.698	0.28516	0.00071	0.74	0.84243	0.000615	0.283	-0.551	0.00279	0.0589	0.16478	0.00591	0.191	0.34219	0.00329	0.306	-0.738	0.00242	0.0686	-0.833	0.00594	0.383	-0.1372	0.00212	0.696	0.85994	0.000752	0.00743	-0.361	0.01088	0.684	-0.362	0.00079	0.182431	0.919553	0.000446	0.0365012	0.216296
1B_548628321	1B	548628321	0.55	-0.743	0.00132							0.618	0.29479	0.000949				0.92	-0.113	0.000184				0.192	0.34128	0.00328				0.437	-0.523	0.00183							0.872	0.07637	0.000302	0.686	-0.356	0.000784	0.0880861	1.31871	0.000637	0.0337616	0.275165
1B_548677191	1B	548677191																																														0.748495	-0.051422
1B_549454459	1B	549454459	0.06	-0.661	0.00623							0.671	0.18827	0.000788	0.936	0.12107	0.000135	0.785	0.5184	0.000535				0.652	0.24492	0.00085	0.753	0.47151	0.00058	0.738	-0.0481	0.000672				0.713	-0.00601	0.000704	0.178	-0.221	0.00382	0.718	-0.186	0.000687	0.720869	0.134839	8.58e-05	0.976668	-0.0163672
1B_550022644	1B	550022644				0.333	-1.6522	0.00285	0.73	-0.945	0.000655										0.594	-0.337	0.00108	0.592	-0.206	0.00104							0.719	-0.24505	0.00072847										0.372955	-1.06047	0.000259	0.525734	-0.222687
1B_550022688	1B	550022688	0.188	0.92073	0.0037	0.573	1.01041	0.00144	0.0516	0.11966	0.00618	0.508	-0.588	0.00134	0.561	-1.08	0.00118	0.162	-0.39	0.00403	0.37	-0.147	0.00207	0.289	-0.299	0.00247	0.598	0.64527	0.00105	0.0721	0.24317	0.00582	0.123	0.60992	0.00464	0.691	-1.5	0.000769	0.0668	-0.019	0.00599	0.532	0.55702	0.00131	0.506417	-0.272404	0.000178	0.288545	0.0929891
1B_550214030	1B	550214030	0.153	-0.912	0.00415													0.229	-0.152	0.00326										0.0914	-0.208	0.0053							0.0707	0.06467	0.00587	0.745	-0.363	0.000611	0.27993	0.67317	0.000334	0.105106	-0.193715
1B_550639643	1B	550639643							0.73	-0.945	0.000655										0.594	-0.337	0.00108	0.543	-0.212	0.00121																			0.330636	-1.09621	0.00029	0.498004	-0.253714
1B_550650390	1B	550650390																																											0.0913695	0.464651	0.000627	0.171373	-0.244153
1B_550685008	1B	550685008				0.396	-1.4576	0.0024	0.688	-0.866	0.000777										0.573	-0.342	0.00116										0.755	-0.20491	0.00062022										0.372955	-1.06047	0.000259	0.494314	-0.218311
1B_550685015	1B	550685015	0.0989	0.79888	0.00512	0.667	0.86822	0.00105	0.0104	-0.699	0.00953	0.24	-0.781	0.00282	0.794	-0.777	0.000472	0.301	0.01905	0.00266	0.3	-0.224	0.00251	0.39	-0.232	0.00187	0.543	0.67323	0.00125	0.106	0.79023	0.00496	0.137	0.6549	0.0044	0.861	0.15104	0.000312	0.106	0.18563	0.00497	0.648	0.50951	0.000902	0.364418	-0.546371	0.000265	0.30927	-0.125079
1B_550759522	1B	550759522				0.888	0.02947	0.0003066																									0.0166	1.07737	0.00909										0.595041	0.251156	0.000136	0.30443	-0.218013
1B_550855514	1B	550855514																																														0.176992	0.0903612
1B_552274179	1B	552274179																																											0.674024	0.0778902	0.000103	0.536134	0.328048
1B_553654317	1B	553654317																																											0.491041	0.238389	0.000186	0.356944	-0.140091
1B_554522237	1B	554522237				0.817	-0.13161	0.00052135	0.669	-1.27	0.000835										0.839	-0.238	0.000366										0.962	-0.044527	8.5991e-05										0.308038	-0.375379	0.000309	0.933413	0.126888
1B_555055859	1B	555055859				0.817	-0.13161	0.00052135																									0.962	-0.044527	8.5991e-05										0.276708	-0.403935	0.000337	0.747534	0.343146
1B_555122470	1B	555122470				0.817	-0.13161	0.00052135																									0.962	-0.044527	8.5991e-05										0.254688	-0.374359	0.000359	0.620746	0.407721
1B_555129133	1B	555129133				0.817	0.13161	0.00052135																									0.962	0.04453	8.5991e-05										0.251663	0.252567	0.000362	0.906863	-0.142256
1B_555129198	1B	555129198
1B_555294134	1B	555294134				0.817	-0.13161	0.00052135																									0.962	-0.044527	8.5991e-05										0.273099	-0.39809	0.00034	0.616851	0.409107
1B_555765141	1B	555765141																																														0.139752	-0.583365
1B_556105481	1B	556105481	0.451	-1.51	0.00176	0.185	-1.9991	0.00437	0.0834	-1.64	0.00518	0.733	0.1622	0.000615	0.641	0.56595	0.000909	0.996	0.04729	8.11e-06	0.0765	-0.0868	0.00536	0.303	0.13353	0.00237	0.203	-0.714	0.00326	0.298	-1.74	0.00267	0.412	-0.43382	0.00196	0.966	-0.466	7.27e-05	0.19	-1.16	0.00367	0.842	-0.409	0.000357	0.31559	0.623979	0.000302	0.434976	-0.244996
1B_556106087	1B	556106087																																														0.397223	0.554377
1B_556262652	1B	556262652																																											0.696705	-0.624456	9.47e-05	0.461132	0.127523
1B_558215458	1B	558215458																																											0.993202	0.0534252	1.79e-06	0.587516	-0.27496
1B_558284718	1B	558284718																																											0.77927	0.557646	6.54e-05	0.780762	-0.143382
1B_558561647	1B	558561647																																											0.961414	-0.132032	1.03e-05	0.839883	-0.0333765
1B_558782014	1B	558782014																																											0.95315	-0.23804	1.26e-05
1B_558911762	1B	558911762																																											0.957001	-0.118299	1.15e-05	0.841764	0.168083
1B_558998139	1B	558998139																																											0.966771	0.121766	8.86e-06	0.774264	-0.127937
1B_560242537	1B	560242537	0.709	-0.205	0.000759													0.67	0.94349	0.000885										0.424	0.0326	0.0019							0.341	-0.214	0.00238	0.994	-0.0096	1.3e-05	0.297005	-0.72974	0.000318	0.487349	-0.236303
1B_561151667	1B	561151667																																														0.781127	-0.210157
1B_561269883	1B	561269883	0.75	0.06628	0.000634	0.162	-2.0921	0.00472	0.0197	-2.78	0.0082	0.956	-0.021	8.86e-05	0.586	1.08048	0.00109	0.688	0.90855	0.000827	0.0708	-0.16	0.00552	0.204	0.32215	0.00316	0.558	-0.653	0.00119	0.729	0.14606	0.000699	0.757	-0.1208	0.00061539	0.879	0.49194	0.000267	0.353	-0.236	0.0023	0.978	-0.0146	4.67e-05	0.584359	-0.353783	0.000141	0.409656	0.251634
1B_561621883	1B	561621883																																											0.749101	0.362604	7.57e-05	0.347089	-0.196049
1B_561695821	1B	561695821	0.716	0.47866	0.000739	0.0985	2.29803	0.00601	0.0177	1.99331	0.00843	0.811	-0.192	0.000414	0.344	-0.8	0.00218	0.878	-0.359	0.000287	0.406	0.16156	0.00188	0.0871	-0.512	0.00485	0.698	0.43785	0.000733	0.723	-0.201	0.000716	0.677	0.09764	0.00086279	0.603	-0.719	0.00105	0.338	0.29682	0.00239	0.756	0.43584	0.000582	0.750038	0.375665	7.54e-05	0.517471	-0.110971
1B_561708663	1B	561708663	0.716	0.47866	0.000739	0.127	2.18061	0.00534	0.0363	2.49531	0.00692	0.811	-0.192	0.000414	0.419	-1.3	0.00178	0.878	-0.359	0.000287	0.0748	0.11917	0.00541	0.109	-0.469	0.0044	0.607	0.61277	0.00102	0.723	-0.201	0.000716	0.635	0.09851	0.001	0.803	-0.647	0.000456	0.338	0.29682	0.00239	0.943	0.1634	0.000121	0.870738	0.301053	3.63e-05	0.543152	0.00550636
1B_562303298	1B	562303298	0.146	2.3676	0.00425	0.601	0.48542	0.00132	0.64	0.62452	0.00093	0.761	0.21811	0.00054	0.69	0.83252	0.000758	0.635	0.93332	0.001	0.373	-0.283	0.00205	0.635	-0.156	0.000903	0.413	0.63834	0.00181	0.873	0.07335	0.000299	0.253	-0.094063	0.00304	0.792	0.63804	0.000485	0.645	0.28983	0.00097	0.92	-0.171	0.000174	0.185395	0.163321	0.000442	0.176857	-0.0970325
1B_562563480	1B	562563480	0.848	-0.737	0.000363	0.0236	-3.0931	0.00974	0.0179	-0.0167	0.00841	0.41	0.68172	0.00176	0.976	0.09657	4.88e-05	0.841	-0.00302	0.000383	0.141	0.20812	0.00408	0.475	0.2541	0.00148	0.885	0.23484	0.000249	0.723	-1.03	0.000717	0.598	-0.34501	0.00113	0.152	-4.01	0.00391	0.248	-1.05	0.00308	0.236	-1.14	0.00301	0.960544	-0.128894	1.06e-05	0.584374	0.0707794
1B_563030530	1B	563030530	0.157	2.36929	0.00409				0.154	0.93713	0.0039	0.717	0.28594	0.000656	0.62	0.66457	0.000977	0.556	1.03055	0.0013	0.135	-0.256	0.00417	0.825	-0.039	0.000381	0.175	0.73253	0.00356	0.789	0.43408	0.000523				0.234	1.90512	0.00302	0.55	0.3857	0.00132	0.999	0.01069	2.52e-06	0.0784741	-0.303482	0.000667	0.222902	0.183396
1B_563067025	1B	563067025	0.213	2.2658	0.00342	0.857	-0.49794	0.0004004	0.869	0.37205	0.000291	0.201	0.61032	0.00318	0.201	0.96122	0.00328	0.47	1.243	0.00167	0.128	-0.198	0.00428	0.413	0.07294	0.00176	0.569	0.573	0.00115	0.533	-0.203	0.00139	0.259	-0.44658	0.00299	0.332	-0.794	0.00229	0.903	-0.09	0.000226	0.833	-0.313	0.00038	0.151631	-0.190188	0.000494	0.352485	0.067075
1B_563444512	1B	563444512	0.519	-1.42	0.00145	0.519	0.99956	0.0017	0.828	-0.567	0.000394	0.0732	-0.82	0.00518	0.485	-0.657	0.00148	0.934	-0.378	0.00015	0.125	0.18094	0.00434	0.932	-0.00108	0.000139	0.203	-0.908	0.00326	0.528	0.61662	0.00141	0.44	0.29897	0.00181	0.326	-0.136	0.00233	0.69	0.34024	0.000819	0.183	0.96372	0.00353	0.920365	-0.172022	2.17e-05	0.989585	-0.0433591
1B_563682824	1B	563682824	0.751	1.35544	0.000632							0.38	-0.69	0.00191	0.421	0.80957	0.00176	0.786	0.9408	0.000531				0.525	-0.281	0.00128	0.836	0.02026	0.000365	0.748	0.98364	0.000641				0.0736	4.64151	0.00544	0.277	1.08384	0.00284	0.259	1.18442	0.00281	0.888098	0.0823078	3.11e-05	0.466198	-0.0996968
1B_563695061	1B	563695061																																											0.229689	-0.21905	0.000386	0.017906	-0.0879103
1B_563695074	1B	563695074																																											0.877174	-0.197937	3.43e-05	0.45738	-0.0855764
1B_563847737	1B	563847737																						0.796	-0.205	0.000454
1B_564299574	1B	564299574	0.242	-2.21	0.00313							0.0848	-0.757	0.00488	0.79	-0.314	0.000481	0.389	-1.44	0.00209				0.937	-0.0674	0.00013	0.268	-0.796	0.00269	0.407	0.22817	0.00199				0.977	0.3095	4.92e-05	0.734	0.04719	0.000684	0.794	0.24895	0.00048	0.618887	0.335595	0.000126	0.983368	-0.0195762
1B_564299577	1B	564299577																																														0.123583	0.849346
1B_564299598	1B	564299598	0.222	0.4861	0.00333							0.0107	1.14823	0.009	0.826	-0.0194	0.00039	0.872	0.34483	0.000303				0.692	-0.161	0.000732	0.137	1.02388	0.00406	0.554	0.40906	0.00131				0.948	-0.477	0.00011	0.861	-0.269	0.00033	0.111	-1.02	0.00458	0.222893	-0.36326	0.000393	0.51118	0.339846
1B_564574880	1B	564574880																																											0.477716	-0.355679	0.000194
1B_564635814	1B	564635814	0.122	-0.0605	0.00465							0.657	0.37895	0.00083				0.327	-0.946	0.00247										0.461	-0.235	0.00171							0.284	-0.612	0.00279	0.152	-0.838	0.00392	0.354775	-0.415797	0.000272	0.114883	0.519135
1B_564717970	1B	564717970	0.102	0.07237	0.00505							0.0195	1.03643	0.0078	0.979	-0.207	4.36e-05	0.995	0.0883	1.07e-05				0.906	-0.0698	0.000195	0.108	1.06985	0.00456	0.847	-0.051	0.000366				0.777	-0.32	0.000526	0.659	-0.439	0.000923	0.0534	-1.17	0.00611	0.621432	0.385449	0.000125	0.668567	0.0945119
1B_564901749	1B	564901749																																														0.123583	0.849346
1B_564908743	1B	564908743																						0.785	-0.0389	0.000479																			0.431439	0.15119	0.00022	0.140529	-0.41345
1B_565566720	1B	565566720	0.241	2.08988	0.00314							0.112	0.67672	0.00432				0.515	0.91043	0.00147										0.586	-0.37	0.00118							0.929	-0.102	0.000163	0.683	-0.451	0.000793	0.973437	0.0361844	7.06e-06	0.321793	0.0660523
1B_565680387	1B	565680387																																											0.385131	0.146234	0.00025	0.482376	-0.199622
1B_565756525	1B	565756525																						0.502	-0.13	0.00137																			0.622599	-0.0407912	0.000124	0.201779	-0.114668
1B_565756573	1B	565756573																						0.553	-0.0553	0.00118																			0.385114	0.424145	0.00025	0.282559	-0.152989
1B_565898108	1B	565898108																																											0.110986	0.110702	0.000576
1B_565932317	1B	565932317																																											0.122918	0.49543	0.00055
1B_565940881	1B	565940881																																											0.899932	0.100627	2.76e-05	0.980909	-0.0443293
1B_566011108	1B	566011108																																														0.208097	-0.388079
1B_566016812	1B	566016812	0.333	-2.03	0.00243	0.386	-1.3786	0.00246	0.0793	-0.975	0.00528	0.765	0.41196	0.000528	0.711	-0.824	0.000695	0.915	-0.117	0.000196	0.398	0.07789	0.00192	0.51	0.11748	0.00134	0.704	-0.368	0.000717	0.386	-1.34	0.00211	0.532	-0.28637	0.0014	0.204	-3.1	0.00331	0.296	-0.909	0.00269	0.752	-0.514	0.000594	0.282713	-0.740758	0.000331	0.728479	0.0954461
1B_566149857	1B	566149857	0.745	-0.461	0.000651													0.919	-0.298	0.000187										0.888	-0.124	0.000261							0.309	0.74978	0.0026	0.196	0.72707	0.00339	0.563993	0.335862	0.00015	0.0195605	-0.502765
1B_566149945	1B	566149945	0.214	-0.195	0.00341													0.87	-0.404	0.000308										0.979	-0.177	4.76e-05							0.298	0.75458	0.00268	0.504	0.60502	0.00142	0.220699	0.850889	0.000396	0.445533	-0.307543
1B_566149954	1B	566149954	0.394	2.00357	0.00206													0.796	0.53583	0.000504										0.687	0.92068	0.000829							0.246	0.85997	0.0031	0.755	0.5181	0.000583	0.183815	1.08184	0.000444	0.589662	-0.0364483
1B_566171302	1B	566171302	0.243	0.38467	0.00313	0.52	-0.93283	0.00169	0.597	0.38791	0.00107	0.135	0.72301	0.00396	0.87	0.51409	0.000283	0.861	0.2366	0.000332	0.338	-0.0816	0.00226	0.87	0.03879	0.000275	0.0597	1.22908	0.00577	0.947	0.24358	0.00012	0.267	-0.43806	0.00292	0.167	1.89297	0.00373	0.304	-0.749	0.00263	0.482	-0.615	0.00152	0.142438	-0.83972	0.000511	0.273869	0.28669
1B_566182990	1B	566182990	0.388	1.92903	0.00209	0.674	0.59122	0.00102	0.417	-0.869	0.00182	0.505	-0.436	0.00135	0.104	1.57982	0.00464	0.887	0.66002	0.000264	0.752	-0.0744	0.000594	0.307	-0.0606	0.00234	0.93	0.01566	0.000148	0.624	0.88176	0.00104	0.211	0.6928	0.00344	0.453	2.47807	0.00165	0.173	0.89329	0.00388	0.756	0.49625	0.000581	0.138237	1.27524	0.000519	0.962847	0.0984709
1B_566183896	1B	566183896	0.175	1.17478	0.00386	0.683	-0.834	0.00098817	0.232	0.10868	0.00304	0.492	0.55804	0.0014	0.392	1.39153	0.00191	0.74	0.61331	0.000665	0.0214	-0.154	0.00803	0.899	0.0327	0.000211	0.0606	1.2352	0.00574	0.746	0.6238	0.000646	0.74	-0.10147	0.00066508	0.106	3.19682	0.00467	0.745	-0.273	0.000649	0.844	-0.295	0.000352	0.461756	-0.394858	0.000203	0.201454	0.180653
1B_567986068	1B	567986068	0.193	-1.2	0.00364	0.927	-0.13634	0.00019514	0.224	0.76775	0.00311	0.369	0.41085	0.00197	0.496	-1.01	0.00143	0.216	-1.21	0.0034	0.138	-0.00548	0.00412	0.284	0.04882	0.0025	0.859	-0.342	0.00031	0.396	-1.46	0.00205	0.821	-0.17119	0.00043685	0.345	-2.34	0.00221	0.684	-0.203	0.000837	0.765	-0.0107	0.000558	0.291982	0.889145	0.000323	0.755725	0.100902
1B_567986251	1B	567986251										0.364	-0.404	0.002										0.284	-0.0488	0.0025																			0.365802	-0.806244	0.000264
1B_568960977	1B	568960977	0.259	-2.49	0.00299	0.288	-1.7997	0.00322	0.043	2.75412	0.00656	0.382	0.72813	0.0019	0.147	-1.95	0.00392	0.147	-2.05	0.00425	0.369	0.33148	0.00208	0.211	0.21391	0.00309	0.707	0.22428	0.000707	0.763	-0.943	0.000598	0.47	-0.44137	0.00167	0.378	-2.76	0.00203	0.105	-1.12	0.00498	0.155	-1.3	0.00388	0.627597	-0.744208	0.000122	0.160234	-0.582137
1B_569053693	1B	569053693																																											0.670192	-0.648223	0.000105	0.244585	-0.487088
1B_569507932	1B	569507932	0.214	2.5653	0.00341	0.294	1.80089	0.00318	0.043	-2.75	0.00656	0.323	-0.807	0.00224	0.0938	2.02971	0.00484	0.149	2.05744	0.00422	0.369	-0.331	0.00208	0.205	-0.219	0.00315	0.939	-0.106	0.000129	0.778	0.92062	0.000555	0.47	0.44582	0.00167	0.283	3.14851	0.00262	0.165	1.07799	0.00398	0.193	1.26273	0.00342	0.666163	0.653028	0.000106	0.259336	0.389151
1B_569563714	1B	569563714	0.612	1.05861	0.00108	0.148	0.90528	0.00496	0.207	-0.488	0.00328	0.462	-0.507	0.00152	0.516	1.29332	0.00135	0.274	1.59216	0.00287	0.871	0.09243	0.000288	0.751	-0.0716	0.000568	0.913	0.2314	0.000185	0.915	0.46868	0.000196	0.575	0.17326	0.00122	0.351	2.67484	0.00218	0.45	0.17822	0.00176	0.861	0.22634	0.00031	0.477522	-0.610914	0.000194	0.251368	0.409525
1B_569642586	1B	569642586																																											0.0671417	-1.58593	0.000708	0.643385	-0.344385
1B_569642606	1B	569642606																																											0.48137	0.893882	0.000192	0.0999629	0.572217
1B_569882525	1B	569882525																																											0.521594	0.852115	0.000171	0.0338641	0.678156
1B_569932716	1B	569932716	0.351	-0.626	0.00232							0.114	-0.666	0.00429				0.57	-1.18	0.00124										0.283	-1.77	0.00279							0.857	0.28591	0.000342	0.32	0.71852	0.00237	0.791281	0.351923	6.14e-05	0.260293	0.240101
1B_569973949	1B	569973949	0.297	2.75413	0.00268	0.314	1.75382	0.003	0.0357	-2.52	0.00696	0.29	-0.803	0.00245	0.371	1.85864	0.00203	0.187	2.15956	0.00371	0.324	-0.325	0.00235	0.353	-0.195	0.00207	0.643	-0.0484	0.000902	0.715	0.87093	0.00074	0.47	0.43974	0.00167	0.218	2.85309	0.00317	0.113	1.13961	0.00483	0.15	1.36385	0.00395	0.611087	0.718027	0.000129	0.100051	0.67907
1B_569976012	1B	569976012																																											0.970187	0.0943911	7.93e-06	0.334931	0.0103234
1B_571193208	1B	571193208	0.353	0.60169	0.0023	0.772	-0.27492	0.00067067	0.247	-1.64	0.00291	0.176	0.65472	0.00344	0.707	0.79356	0.000709	0.59	1.13898	0.00117	0.639	-0.211	0.000931	0.0935	-0.446	0.00471	0.213	0.87056	0.00316	0.299	1.72058	0.00267	0.566	-0.24569	0.00126	0.218	2.86954	0.00317	0.797	-0.366	0.000502	0.251	-0.827	0.00288	0.516173	-0.614499	0.000173	0.387381	-0.104501
1B_571204220	1B	571204220																																											0.427959	0.564024	0.000222	0.657563	-0.165472
1B_571491423	1B	571491423	0.107	-3.72	0.00494							0.467	0.7113	0.0015	0.189	-1.36	0.00341	0.0497	-2.98	0.00665				0.521	0.19536	0.0013	0.403	0.66431	0.00186	0.907	-0.505	0.000216				0.157	-2.89	0.00385	0.159	-1.06	0.00407	0.124	-1.41	0.00435	0.956777	-0.201131	1.16e-05	0.0607161	-0.684389
1B_571631957	1B	571631957																																											0.661078	0.391613	0.000108	0.436633	-0.121614
1B_571709651	1B	571709651
1B_572013120	1B	572013120	0.107	-3.72	0.00494													0.0497	-2.98	0.00665										0.907	-0.505	0.000216							0.159	-1.06	0.00407	0.119	-1.37	0.00444	0.929634	-0.263507	1.91e-05	0.105594	-0.553115
1B_572077526	1B	572077526																																											0.958902	0.189655	1.1e-05	0.218537	0.497726
1B_572077620	1B	572077620																																											0.271727	0.850592	0.000342
1B_572141393	1B	572141393																																														0.406638	-0.817179
1B_572141412	1B	572141412	0.107	-3.72	0.00494							0.365	0.64726	0.00199				0.0497	-2.98	0.00665				0.469	0.14646	0.0015				0.907	-0.505	0.000216							0.159	-1.06	0.00407	0.119	-1.37	0.00444	0.941845	-0.211285	1.57e-05	0.168118	-0.557397
1B_572148485	1B	572148485	0.107	3.71777	0.00494	0.26	1.6889	0.00349	0.592	-1.03	0.00109	0.391	-0.674	0.00186	0.276	1.40904	0.00263	0.0497	2.98204	0.00665	0.488	0.11529	0.0015	0.473	-0.145	0.00149	0.48	-0.865	0.0015	0.907	0.50537	0.000216	0.387	0.44738	0.0021	0.438	2.14399	0.00172	0.159	1.05517	0.00407	0.124	1.40626	0.00435	0.91528	0.284926	2.32e-05	0.153121	0.561219
1B_572257667	1B	572257667	0.699	0.76993	0.000792							0.143	1.27927	0.00385	0.49	1.25565	0.00146	0.756	0.59602	0.000619				0.0807	-0.682	0.00501	0.718	0.59306	0.000677	0.851	0.61008	0.000356				0.509	1.49959	0.0014	0.837	-0.153	0.000394	0.64	-0.482	0.000928	0.521303	-0.508672	0.000171	0.211775	-0.451677
1B_572257704	1B	572257704																						0.154	0.49934	0.00372																			0.876237	0.329833	3.46e-05	0.3105	-0.181161
1B_573008237	1B	573008237	0.633	0.68984	0.00101	0.767	0.82458	0.00068596				0.346	0.99944	0.0021	0.443	1.43039	0.00166	0.845	0.54409	0.000373				0.573	-0.151	0.0011	0.746	0.56589	0.000597	0.893	0.57575	0.00025	0.781	0.03948	0.00054584	0.28	2.66222	0.00265	0.896	-0.174	0.000244	0.49	-0.532	0.00148	0.606247	-0.551141	0.000131	0.485794	-0.313971
1B_573040784	1B	573040784	0.657	-0.478	0.000926	0.306	-1.7531	0.00307				0.384	-0.536	0.00189	0.222	-2.19	0.00308	0.756	-0.807	0.000619				0.623	0.07079	0.000938	0.509	-0.763	0.00138	0.983	0.02715	3.8e-05	0.733	-0.20836	0.0006861	0.464	-1.15	0.0016	0.922	-0.0175	0.000179	0.472	0.53704	0.00156	0.934117	0.225967	1.79e-05	0.678868	0.276701
1B_573323546	1B	573323546	0.906	-0.395	0.000218	0.395	-0.98953	0.0024				0.776	-0.181	0.0005	0.448	-1.49	0.00164	0.457	-1.33	0.00173				0.67	0.22541	0.000795	0.258	-0.969	0.00277	0.908	-0.26	0.000212	0.805	0.01013	0.00047916	0.355	-1.88	0.00215	0.616	-0.414	0.00107	0.211	1.04426	0.00324	0.985545	0.0320333	3.82e-06	0.850242	0.194637
1B_573358427	1B	573358427																																														0.998398	0.00242472
1B_575129210	1B	575129210	0.347	-0.251	0.00234							0.0769	0.7012	0.00508				0.833	0.15256	0.000403										0.6	0.08235	0.00113							0.295	-0.747	0.0027	0.0995	-1.11	0.00481	0.407581	0.419812	0.000235	0.734293	-0.275417
1B_575129239	1B	575129239																																											0.997722	-0.0362746	5.98e-07	0.863705	0.240475
1B_575441583	1B	575441583	0.347	0.25094	0.00234							0.0733	-0.689	0.00517	0.213	-1.63	0.00316	0.833	-0.153	0.000403							0.035	-1.21	0.00686	0.6	-0.0823	0.00113				0.643	-1.33	0.000918	0.295	0.74728	0.0027	0.0995	1.11112	0.00481	0.556078	-0.260477	0.000154	0.781923	0.209103
1B_575446013	1B	575446013																																											0.997031	-0.0582236	7.79e-07	0.820853	0.265621
1B_575676177	1B	575676177	0.337	0.42039	0.00241													0.839	-0.0854	0.000388										0.601	-0.0501	0.00112							0.298	0.74315	0.00268	0.195	0.92567	0.0034	0.234451	-0.830667	0.00038	0.777898	-0.0208209
1B_575712674	1B	575712674	0.347	0.25094	0.00234	0.502	0.65231	0.00179	0.0985	-1.65	0.00483	0.0769	-0.701	0.00508	0.211	-1.61	0.00318	0.833	-0.153	0.000403	0.514	-0.0917	0.00139	0.963	-0.0522	7.42e-05	0.0424	-1.22	0.00647	0.6	-0.0823	0.00113	0.493	0.11219	0.00156	0.627	-1.3	0.000971	0.295	0.74728	0.0027	0.0995	1.11112	0.00481	0.617977	-0.170987	0.000126	0.608343	0.341403
1B_576550578	1B	576550578																																											0.981208	-0.0477592	4.97e-06
1B_577037097	1B	577037097	0.348	-0.212	0.00233							0.38	-0.606	0.00191	0.283	-1.39	0.00258	0.727	-0.586	0.000706							0.0323	-1.12	0.00703	0.601	-0.0591	0.00113				0.641	-1	0.000924	0.336	0.69858	0.00241	0.303	0.78553	0.00248	0.630425	-0.490171	0.000121	0.702728	-0.0239951
1B_577207028	1B	577207028																																											0.123952	-0.439812	0.000547
1B_577207143	1B	577207143																																											0.304361	-0.589328	0.000312
1B_577207182	1B	577207182																																											0.614555	0.0589428	0.000128
1B_577451579	1B	577451579																																											0.466082	-0.140276	0.0002	0.842383	-0.0108232
1B_577834832	1B	577834832																																											0.721604	0.0389986	8.55e-05	0.618172	0.0513209
1B_579785675	1B	579785675	0.391	2.30333	0.00207	0.177	2.45677	0.00449				0.782	0.12739	0.000486	0.338	1.85522	0.00222	0.181	2.38468	0.00378							0.595	0.76644	0.00106	0.782	0.88527	0.000545	0.977	-0.050967	5.2252e-05	0.749	1.08462	0.000601	0.331	1.0128	0.00245	0.891	0.26819	0.000241	0.446349	0.746652	0.000211	0.59986	0.263558
1B_582866467	1B	582866467																																											0.479807	-0.210988	0.000192	0.889623	-0.14824
1B_582905056	1B	582905056	0.846	-0.664	0.000369	0.497	0.43015	0.00181	0.315	-0.22	0.0024	0.399	-0.349	0.00182	0.741	-0.81	0.000611	0.482	0.44749	0.00162	0.885	0.00878	0.000253	0.49	-0.0878	0.00142	0.111	-1.17	0.00449	0.424	1.13365	0.0019	0.981	0.04792	4.2549e-05	0.108	-3.32	0.00463	0.772	0.29141	0.000573	0.199	0.82749	0.00336	0.211452	-0.476513	0.000407	0.787138	-0.129503
1B_583759748	1B	583759748	0.919	-0.4	0.000186	0.493	0.65192	0.00183	0.751	-0.279	0.000596	0.417	-0.256	0.00173	0.608	-1.04	0.00102	0.483	0.51757	0.00161	0.798	0.11752	0.00047	0.489	-0.0107	0.00142	0.277	-0.897	0.00262	0.695	0.65898	0.000805	0.933	0.09027	0.00015311	0.415	-2.09	0.00183	0.83	0.1567	0.000411	0.373	0.59943	0.00205	0.435552	-0.201193	0.000218	0.737741	-0.160113
1B_583856218	1B	583856218																																														0.266283	0.713357
1B_584320561	1B	584320561	0.621	-1.62	0.00105	0.659	-1.0155	0.00108				0.951	-0.168	9.88e-05	0.554	-1.54	0.0012	0.18	-2.08	0.00379							0.362	-1.02	0.00208	0.654	-0.968	0.000937	0.662	-0.22112	0.00091102	0.992	-0.23	1.71e-05	0.273	-0.951	0.00287	0.773	0.01362	0.000535	0.552775	-0.630291	0.000155	0.552372	-0.0468301
1B_585076045	1B	585076045	0.998	-0.0247	3.77e-06	0.814	-0.44582	0.00053279	0.849	0.13267	0.000341	0.687	0.2878	0.000743	0.88	0.494	0.000262	0.54	-0.716	0.00136	0.533	0.12636	0.00131	0.3	-0.059	0.00239	0.303	0.78493	0.00244	0.267	-1.36	0.00292	0.601	-0.12063	0.00112	0.0874	3.169	0.00507	0.115	-0.749	0.00478	0.219	-0.845	0.00316	0.00840853	0.324786	0.00125315	0.614064	0.274432
1B_585322218	1B	585322218																																											0.234221	-0.313595	0.00038
1B_585326031	1B	585326031	0.922	0.51375	0.000179							0.633	-0.0783	0.000904				0.4	1.2716	0.00203				0.248	-0.0361	0.00277				0.957	0.28507	9.66e-05							0.358	0.70853	0.00227	0.252	0.79908	0.00287	0.226982	0.275538	0.000389	0.925664	-0.117599
1B_585326368	1B	585326368	0.932	-0.497	0.000156							0.695	0.09434	0.000718				0.446	-1.24	0.00179										0.945	-0.241	0.000126							0.333	-0.721	0.00243	0.276	-0.789	0.00268	0.243902	-0.118974	0.00037	0.716411	0.222766
1B_585535569	1B	585535569	0.89	-0.317	0.000258							0.895	0.10166	0.000219				0.531	0.96219	0.0014				0.469	-0.048	0.0015				0.246	1.54448	0.0031							0.0919	0.95045	0.00528	0.173	0.92941	0.00365	0.0644423	-0.111701	0.000719	0.0364155	-0.690824
1B_585548403	1B	585548403	0.82	0.75244	0.000439	0.808	0.48087	0.0005511	0.946	0.07489	0.000116	0.755	-0.26	0.000556	0.988	-0.0579	2.4e-05	0.217	1.48766	0.00338	0.696	-0.221	0.000755	0.7	-0.0107	0.000707	0.846	-0.276	0.000341	0.218	1.46615	0.00337	0.518	0.16768	0.00145	0.149	-2.76	0.00396	0.0992	0.9042	0.00512	0.529	0.47999	0.00132	0.253417	0.311266	0.00036	0.950957	0.02936
1B_585817377	1B	585817377																																											0.191433	-0.328525	0.000433	0.949942	-0.0677536
1B_587024581	1B	587024581	0.873	-0.67	0.0003	0.12	0.37663	0.00551	0.676	-0.0168	0.000816	0.891	-0.27	0.000228				0.189	-1.12	0.00369	0.353	-0.416	0.00217	0.546	0.09441	0.0012				0.0173	1.58785	0.00901	0.849	0.09379	0.00036102				0.112	-0.176	0.00484	0.965	0.17793	7.35e-05	0.0482274	-0.321322	0.000795	0.81347	0.237467
1B_587138373	1B	587138373	0.564	1.24854	0.00126	0.102	1.40872	0.00593	0.675	0.71965	0.000816	0.533	-0.0744	0.00124	0.602	-0.726	0.00103	0.542	0.45433	0.00135	0.411	-0.206	0.00185	0.158	-0.114	0.00367	0.804	-0.17	0.000446	0.235	1.42897	0.00321	0.908	0.09247	0.00021367	0.95	-0.333	0.000106	0.0509	0.98801	0.0066	0.187	0.85494	0.00349	0.0304571	0.0620536	0.000915	0.268416	0.0590461
1B_587276316	1B	587276316	0.564	1.24854	0.00126	0.102	1.40872	0.00593	0.675	0.71965	0.000816	0.533	-0.0744	0.00124	0.483	-0.798	0.00149	0.542	0.45433	0.00135	0.411	-0.206	0.00185	0.158	-0.114	0.00367	0.368	-0.279	0.00204	0.235	1.42897	0.00321	0.908	0.09247	0.00021367	0.931	-0.366	0.000149	0.0509	0.98801	0.0066	0.187	0.85494	0.00349	0.0295193	0.0441632	0.000924	0.495267	0.0958779
1B_587501379	1B	587501379	0.873	-0.67	0.0003	0.238	0.4936	0.00372	0.627	-0.00444	0.00097	0.891	-0.27	0.000228	0.46	1.5217	0.00158	0.189	-1.12	0.00369	0.467	-0.398	0.00159	0.486	0.11438	0.00143	0.263	0.40766	0.00273	0.0173	1.58785	0.00901	0.819	0.09582	0.00044076	0.663	-0.71	0.000853	0.112	-0.176	0.00484	0.954	-0.212	9.79e-05	0.0389853	-0.340593	0.000851	0.880734	0.194004
1B_587524762	1B	587524762	0.564	1.24854	0.00126	0.102	1.40872	0.00593	0.675	0.71965	0.000816	0.533	-0.0744	0.00124	0.483	-0.798	0.00149	0.542	0.45433	0.00135	0.411	-0.206	0.00185	0.169	-0.116	0.00353	0.368	-0.279	0.00204	0.235	1.42897	0.00321	0.958	0.06083	9.526e-05	0.931	-0.366	0.000149	0.0509	0.98801	0.0066	0.187	0.85494	0.00349	0.0187498	-0.00393465	0.00104273	0.609216	0.109095
1B_587977450	1B	587977450	0.564	1.24854	0.00126							0.533	-0.0744	0.00124				0.542	0.45433	0.00135				0.169	-0.116	0.00353				0.235	1.42897	0.00321							0.0509	0.98801	0.0066	0.187	0.85494	0.00349	0.0267769	0.136958	0.000949	0.622307	0.0881139
1B_588149808	1B	588149808																																											0.0380045	0.111956	0.000857
1B_588225411	1B	588225411										0.637	0.22778	0.000891										0.2	0.20605	0.0032																			0.0644066	-1.07403	0.000719	0.344941	0.503244
1B_588479737	1B	588479737	0.899	-0.0302	0.000235							0.137	-0.0442	0.00394				0.724	-0.655	0.000714				0.236	-0.205	0.00287				0.939	-0.312	0.000139							0.302	0.14537	0.00265	0.913	0.12863	0.00019	0.624276	0.392865	0.000123	0.329299	0.252453
1B_588516027	1B	588516027	0.75	-0.34	0.000634	0.313	0.13542	0.00301	0.934	0.06347	0.000143	0.262	-0.0234	0.00265	0.456	0.56481	0.0016	0.546	-0.866	0.00134	0.531	-0.266	0.00132	0.158	0.12946	0.00367	0.661	-0.111	0.000846	0.974	0.21203	5.87e-05	0.883	-0.10933	0.00027547	0.519	0.1695	0.00136	0.509	-0.288	0.00149	0.869	0.29518	0.000293	0.198431	-0.817538	0.000424	0.754543	-0.194242
1B_588638918	1B	588638918																																														0.384194	0.56043
1B_589703762	1B	589703762																																														0.958966	0.0325023
1B_589703769	1B	589703769	0.724	0.82104	0.000714	0.158	0.63264	0.00478	0.435	-0.928	0.00173	0.216	0.04483	0.00303	0.105	2.13895	0.0046	0.776	0.15073	0.00056	0.179	-0.459	0.00358	0.4	0.000303	0.00182	0.72	0.44845	0.00067	0.884	0.0558	0.000273	0.707	0.22722	0.00076699	0.745	1.13924	0.000613	0.343	-0.649	0.00236	0.95	0.09522	0.000106	0.929072	0.029212	1.93e-05	0.968306	-0.0746527
1B_589703802	1B	589703802				0.214	0.20538	0.004	0.0923	-1.39	0.00497										0.615	-0.162	0.00101										0.921	0.01248	0.00018159
1B_589890315	1B	589890315	0.878	-0.49	0.000286	0.263	0.28664	0.00346	0.585	-0.291	0.00112	0.204	0.24793	0.00314	0.0741	2.46887	0.00532	0.516	-1.24	0.00146	0.678	-0.186	0.000808	0.136	0.1777	0.00396	0.168	1.0506	0.00365	0.477	-0.715	0.00163	0.957	-0.00025234	9.6269e-05	0.488	1.81492	0.00149	0.275	-0.834	0.00286	0.681	-0.459	0.000799	0.0879266	-0.658008	0.000637	0.794242	0.179471
1B_591225142	1B	591225142	0.662	-1.29	0.00091	0.478	-1.1377	0.00191	0.888	0.11903	0.000248	0.981	0.11841	3.87e-05	0.2	-2.24	0.00329	0.366	-1.29	0.00222	0.809	0.18049	0.000442	0.804	0.12159	0.000432	0.434	-0.815	0.0017	0.753	0.06936	0.000626	0.488	-0.32554	0.00159	0.435	-2.18	0.00173	0.329	0.5659	0.00246	0.776	-0.0159	0.000527	0.493567	0.650052	0.000185	0.432797	-0.388075
1B_591364734	1B	591364734	0.765	-0.931	0.000592	0.058	-0.71141	0.00739	0.353	1.07386	0.00217	0.231	0.07555	0.0029	0.134	-1.96	0.0041	0.625	-0.0512	0.00104	0.194	0.45428	0.00342	0.395	-0.0164	0.00184	0.114	-0.328	0.00443	0.868	-0.0703	0.000313	0.69	-0.23839	0.00082018	0.807	-0.939	0.000444	0.353	0.65178	0.0023	0.497	0.03535	0.00145	0.527932	-0.363278	0.000167	0.995476	-0.0177512
1B_591512790	1B	591512790	0.944	0.25081	0.000128	0.124	0.36298	0.00542	0.669	0.9868	0.000835	0.151	-0.0711	0.00374	0.88	-0.597	0.00026	0.391	1.12315	0.00208	0.455	0.35886	0.00164	0.43	-0.0835	0.00168	0.178	0.26828	0.00353	0.979	-0.207	4.63e-05	0.571	0.03839	0.00124	0.726	0.74287	0.000667	0.393	0.17299	0.00207	0.992	-0.0288	1.69e-05	0.226026	-0.979661	0.00039	0.295545	0.484744
1B_591512829	1B	591512829	0.995	-0.099	1.17e-05							0.162	0.05157	0.0036	0.764	0.74697	0.000549	0.514	-1.03	0.00147				0.511	0.07841	0.00133	0.863	-0.0445	0.0003	0.946	0.24696	0.000122				0.921	-0.473	0.000172	0.818	-0.0807	0.000443	0.838	0.06521	0.000367	0.0327216	1.37963	0.000897	0.565178	-0.190781
1B_592209740	1B	592209740	0.463	2.03121	0.0017	0.571	1.38636	0.00145				0.913	0.01264	0.000179	0.3	1.78145	0.00246	0.288	2.15939	0.00275							0.305	1.12306	0.00243	0.976	0.06459	5.37e-05	0.785	-0.1555	0.00053485	0.789	1.44756	0.000491	0.503	0.73754	0.00152	0.853	0.33168	0.00033	0.833321	0.387796	4.78e-05	0.390691	0.400192
1B_592649084	1B	592649084																																											0.318748	0.774531	0.0003
1B_592655627	1B	592655627																																											0.143684	-1.67339	0.000509	0.91751	0.186207
1B_592980155	1B	592980155	0.941	-0.298	0.000134	0.161	0.56506	0.00473	0.574	-1.15	0.00116	0.221	0.14697	0.00299	0.275	1.72885	0.00264	0.453	-1.32	0.00175	0.664	-0.0755	0.000853	0.109	0.31071	0.0044	0.364	0.78462	0.00206	0.606	-0.57	0.00111	0.989	-0.00629	2.5162e-05	0.61	1.59486	0.00103	0.252	-0.867	0.00305	0.638	-0.497	0.000936	0.0845684	-0.0701606	0.000648	0.673282	0.158519
1B_592980158	1B	592980158	0.941	-0.298	0.000134	0.161	0.56506	0.00473	0.574	-1.15	0.00116	0.221	0.14697	0.00299	0.275	1.72885	0.00264	0.453	-1.32	0.00175	0.664	-0.0755	0.000853	0.109	0.31071	0.0044	0.364	0.78462	0.00206	0.606	-0.57	0.00111	0.989	-0.00629	2.5162e-05	0.61	1.59486	0.00103	0.252	-0.867	0.00305	0.638	-0.497	0.000936	0.0845684	-0.0701606	0.000648	0.699657	0.211091
1B_592993825	1B	592993825				0.915	0.52222	0.0002296																									0.506	0.47701	0.0015										0.387094	-0.542357	0.000249	0.028496	-0.300721
1B_593140412	1B	593140412	0.469	-2.03	0.00167							0.968	-0.0144	6.32e-05				0.297	-2.15	0.00269										0.965	-0.208	7.83e-05							0.473	-0.785	0.00166	0.848	-0.343	0.000342	0.743832	-0.410478	7.76e-05	0.745364	-0.301746
1B_593450015	1B	593450015										0.925	-0.266	0.000154																															0.306159	0.908337	0.00031	0.476228	-0.346159
1B_593566439	1B	593566439	0.719	-0.682	0.000728	0.545	0.25201	0.00157	0.748	-0.0605	0.000603	0.153	0.02608	0.00371	0.467	-0.843	0.00155	0.576	1.14964	0.00122	0.817	0.01671	0.00042	0.242	-0.301	0.00282	0.803	-0.126	0.000448	0.966	-0.225	7.64e-05	0.345	0.41005	0.00235	0.874	0.55141	0.000281	0.853	0.096	0.000351	0.507	-0.412	0.00141	0.325709	-0.740789	0.000294	0.510659	-0.0297364
1B_593610656	1B	593610656				0.672	-1.0207	0.00103	0.957	-0.318	9.12e-05										0.591	0.20444	0.00109										0.0563	-0.60393	0.00637										0.370575	0.806953	0.00026	0.675163	-0.169848
1B_593722365	1B	593722365	0.469	-2.03	0.00167	0.523	-1.4586	0.00168				0.968	-0.0144	6.32e-05	0.258	-1.81	0.00277	0.297	-2.15	0.00269							0.342	-1.12	0.00219	0.965	-0.208	7.83e-05	0.924	0.05524	0.00017537	0.849	-1.17	0.000341	0.473	-0.785	0.00166	0.848	-0.343	0.000342	0.596012	-0.566755	0.000136	0.745364	-0.301746
1B_593722395	1B	593722395																																											0.468384	0.710015	0.000199	0.906401	-0.192087
1B_593910579	1B	593910579				0.858	-0.28894	0.00039509	0.768	-0.0737	0.000549										0.647	-0.114	0.000906										0.243	-0.4349	0.00313										0.152065	1.01361	0.000494	0.854942	0.164617
1B_593916808	1B	593916808	0.378	-1.86	0.00215	0.85	-0.43718	0.00041925	0.605	0.74645	0.00104	0.37	-0.0406	0.00196	0.154	-1.61	0.00382	0.966	-0.244	7.6e-05	0.846	0.01827	0.000347	0.309	-0.152	0.00233	0.459	-0.711	0.00159	0.877	-0.267	0.00029	0.273	0.35227	0.00287	0.886	-0.232	0.000251	0.801	-0.36	0.00049	0.493	-0.533	0.00147	0.177221	-0.900742	0.000454	0.688237	-0.251047
1B_593916951	1B	593916951	0.852	0.84672	0.000353							0.21	0.05713	0.00309	0.394	0.81065	0.0019	0.533	-1.28	0.00139				0.153	0.321	0.00373	0.809	0.09271	0.000433	0.956	0.18059	9.91e-05				0.779	-0.458	0.000518	0.985	-0.101	3.3e-05	0.363	0.36962	0.00211	0.130574	1.03219	0.000534	0.776889	0.152378
1B_594654831	1B	594654831	0.826	0.92071	0.000423	0.867	-0.29363	0.00036797	0.882	-0.0787	0.000262	0.211	0.00344	0.00308	0.345	0.78064	0.00217	0.556	-1.28	0.0013	0.495	0.25153	0.00146	0.191	0.30783	0.00329	0.881	0.07701	0.000259	0.925	0.10794	0.000173	0.231	-0.4298	0.00324	0.731	-0.491	0.00065	0.971	-0.131	6.46e-05	0.307	0.37077	0.00246	0.158729	0.894558	0.000482	0.885661	0.0804735
1B_595163852	1B	595163852	0.826	0.92071	0.000423							0.128	0.0398	0.00407				0.556	-1.28	0.0013				0.24	0.29766	0.00283				0.925	0.10794	0.000173							0.971	-0.131	6.46e-05	0.226	0.3166	0.00309	0.263947	0.867227	0.000349	0.824119	0.0434518
1B_595471200	1B	595471200	0.858	0.7039	0.000339							0.0951	-0.206	0.00466	0.801	0.29144	0.000453	0.201	1.75979	0.00355				0.154	-0.365	0.00372	0.981	-0.0697	3.94e-05	0.716	0.63892	0.000737				0.642	-1.26	0.000922	0.662	0.37306	0.000912	0.931	0.17928	0.000148	0.374759	0.545425	0.000257	0.542224	-0.183655
1B_595638026	1B	595638026	0.318	1.31394	0.00253							0.805	-0.253	0.000428	0.112	-0.258	0.00447	0.696	0.66323	0.000802				0.498	0.23608	0.00139	0.0541	-0.326	0.00597	0.703	0.54683	0.000778				0.179	-1.84	0.00358	0.121	0.53223	0.00468	0.213	0.64663	0.00322
1B_596895036	1B	596895036																																											0.999192	0.0230519	2.12e-07
1B_597104310	1B	597104310										0.89	0.2603	0.000229																															0.1361	-1.23266	0.000523	0.557745	0.388535
1B_600884730	1B	600884730
1B_601252990	1B	601252990	0.494	1.40505	0.00156	0.618	0.05882	0.00125	0.723	0.0929	0.000676	0.774	-0.189	0.000506	0.217	0.45811	0.00312	0.508	1.06106	0.0015	0.0843	0.10386	0.00516	0.206	0.07126	0.00314	0.967	-0.116	6.76e-05	0.921	-0.00312	0.000181	0.34	-0.057686	0.00239	0.685	0.14976	0.000786	0.369	0.64165	0.0022	0.396	0.3112	0.00193	0.538711	0.364107	0.000162	0.309933	-0.0486694
1B_601377919	1B	601377919	0.548	1.21452	0.00133	0.539	0.03394	0.0016	0.881	0.14414	0.000264	0.805	-0.143	0.000428	0.217	0.4559	0.00312	0.776	0.65683	0.000561	0.105	0.06126	0.0047	0.236	0.0959	0.00287	0.975	-0.0962	5.14e-05	0.956	-0.0217	9.94e-05	0.317	-0.063581	0.00254	0.688	0.06239	0.000777	0.396	0.61708	0.00205	0.518	0.19172	0.00137	0.500727	0.209706	0.000181	0.261531	0.0753188
1B_601382903	1B	601382903																																											0.42742	-0.0997258	0.000223
1B_601382932	1B	601382932	0.619	1.14082	0.00106	0.619	0.00952	0.00124	0.725	-0.0363	0.000669	0.878	-0.203	0.000256	0.217	0.4559	0.00312	0.757	0.68543	0.000617	0.0904	0.03268	0.00501	0.141	0.09737	0.00389	0.975	-0.0962	5.14e-05	0.961	-0.025	8.72e-05	0.338	-0.063858	0.0024	0.688	0.06239	0.000777	0.408	0.59101	0.00198	0.531	0.19363	0.00132	0.386806	0.160649	0.000249	0.206851	0.115336
1B_601415609	1B	601415609	0.548	-1.21	0.00133													0.776	-0.657	0.000561										0.956	0.02172	9.94e-05							0.396	-0.617	0.00205	0.518	-0.192	0.00137	0.458093	-0.141156	0.000205
1B_601429271	1B	601429271	0.545	1.28598	0.00134	0.619	0.00952	0.00124	0.881	0.14414	0.000264	0.781	-0.151	0.000487				0.786	0.61283	0.000531	0.105	0.06126	0.0047	0.263	0.10464	0.00265				0.962	-0.0163	8.58e-05	0.338	-0.063858	0.0024				0.361	0.63362	0.00225	0.536	0.1969	0.0013	0.329473	0.130213	0.000291	0.157542	0.109111
1B_602234432	1B	602234432	0.455	-1.47	0.00174	0.368	-0.079517	0.00259	0.722	-0.104	0.000678	0.781	0.15147	0.000487	0.217	-0.458	0.00312	0.555	-0.999	0.0013	0.086	-0.0901	0.00512	0.286	-0.0697	0.00248	0.967	0.11621	6.76e-05	0.961	0.04156	8.89e-05	0.164	0.04384	0.00399	0.685	-0.15	0.000786	0.366	-0.626	0.00222	0.478	-0.285	0.00153	0.35421	-0.270555	0.000272	0.170667	-0.140931
1B_602282750	1B	602282750																																											0.391548	-0.277686	0.000246
1B_602639209	1B	602639209																																											0.541587	-0.251617	0.000161	0.568202	-0.288792
1B_602760745	1B	602760745																																											0.628929	-0.214924	0.000122	0.615827	-0.283723
1B_603092459	1B	603092459	0.393	-1.5	0.00206							0.682	0.17078	0.000756	0.154	-0.497	0.00383	0.575	-0.83	0.00122							0.937	0.10196	0.000132	0.991	0.00164	2.02e-05				0.486	-0.264	0.0015	0.31	-0.675	0.00259	0.525	-0.299	0.00134	0.267676	-0.329069	0.000345	0.0883955	-0.166555
1B_603383057	1B	603383057																																											0.420495	-0.238748	0.000227	0.60123	-0.288046
1B_604309031	1B	604309031																																											0.83831	0.209703	4.62e-05	0.956656	0.0977305
1B_604320265	1B	604320265																																											0.763506	0.344076	7.07e-05	0.897685	0.163307
1B_604325681	1B	604325681																																											0.713177	0.356278	8.86e-05	0.525857	0.301315
1B_604626722	1B	604626722																																											0.0720473	-0.476185	0.00069	0.144443	-0.0473907
1B_604837083	1B	604837083																																											0.787366	-0.177723	6.27e-05	0.453527	-0.233533
1B_605436926	1B	605436926																																											0.786389	0.183185	6.3e-05
1B_605462506	1B	605462506																																											0.587413	0.349687	0.000139	0.249161	0.491892
1B_605931990	1B	605931990																																											0.840941	-0.149734	4.54e-05	0.369912	-0.355799
1B_606491241	1B	606491241																																											0.846494	-0.169746	4.37e-05	0.848947	0.178398
1B_606494584	1B	606494584																																											0.811854	0.334925	5.46e-05	0.199126	0.793087
1B_606563475	1B	606563475																																											0.883098	-0.388023	3.26e-05	0.310297	-0.680382
1B_606680143	1B	606680143																																											0.995698	0.0881855	1.13e-06	0.156877	-0.806055
1B_606691113	1B	606691113																																											0.908247	-0.0238855	2.52e-05
1B_608375394	1B	608375394																																											0.77561	0.450771	6.66e-05	0.143326	-0.686734
1B_612401404	1B	612401404																																											0.738773	0.427209	7.94e-05	0.0463504	-0.819476
1B_612905337	1B	612905337	0.916	0.2605	0.000193							0.518	-0.0285	0.0013				0.827	0.53208	0.00042				0.379	-0.194	0.00193				0.371	1.3799	0.00219							0.315	0.79828	0.00255	0.381	0.1988	0.00201	0.244126	0.662979	0.00037	0.245757	-0.320594
1B_613088031	1B	613088031																																											0.613135	-0.238286	0.000128	0.0335525	-0.144644
1B_613419644	1B	613419644	0.65	-1.08	0.00095	0.928	-0.086251	0.00019344	0.721	0.1748	0.000682	0.704	-0.266	0.000692	0.302	0.69817	0.00245	0.867	-0.452	0.000316	0.136	-0.118	0.00416	0.289	0.00359	0.00247	0.923	0.18008	0.000163	0.974	0.1994	5.81e-05	0.613	0.00465	0.00108	0.727	0.88185	0.000663	0.242	0.62209	0.00314	0.574	-0.291	0.00115	0.288146	0.178988	0.000326	0.158938	0.36989
1B_613523333	1B	613523333	0.598	-1.06	0.00114	0.84	0.19484	0.00045245	0.833	-0.423	0.000381	0.729	-0.227	0.000624	0.798	0.75562	0.000461	0.265	-0.533	0.00294	0.577	-0.302	0.00115	0.67	-0.0433	0.000794	0.535	0.74535	0.00128	0.428	-0.163	0.00187	0.954	-0.086799	0.00010372	0.479	0.46353	0.00153	0.0453	0.70618	0.00685	0.506	-0.283	0.00142	0.603154	-0.309955	0.000133	0.0289506	0.573259
1B_614412998	1B	614412998	0.552	-0.0419	0.00131							0.346	-0.523	0.0021				0.531	-0.693	0.0014				0.832	-0.006	0.000365				0.848	0.47451	0.000363							0.187	0.05196	0.0037	0.957	0.13836	9.21e-05
1B_614500790	1B	614500790	0.642	0.17727	0.000977	0.472	0.35451	0.00194	0.67	-0.822	0.000833	0.646	0.23568	0.000863	0.331	0.24266	0.00226	0.193	0.98828	0.00364	0.765	-0.175	0.000557	0.82	-0.0549	0.000393	0.405	0.65188	0.00185	0.846	-0.467	0.000368	0.583	-0.21881	0.00119	0.747	-0.375	0.000607	0.357	0.17734	0.00228	0.781	-0.243	0.000513	0.969425	-0.0894468	8.14e-06	0.32044	0.345657
1B_615019960	1B	615019960	0.6	-0.105	0.00113													0.325	0.42783	0.00249										0.705	-0.547	0.000773							0.478	0.09415	0.00163	0.862	-0.229	0.000308	0.97794	-0.0733913	5.85e-06	0.248534	0.374016
1B_615209584	1B	615209584	0.411	-0.268	0.00196							0.611	-0.2	0.000974				0.0972	-0.566	0.00516				0.772	-0.0222	0.000512				0.891	0.17151	0.000254							0.16	-0.0148	0.00406	0.872	-0.15	0.000286	0.0753993	-0.412363	0.000678	0.271941	0.133427
1B_615614213	1B	615614213	0.617	-0.0894	0.00107	0.443	0.66487	0.00211	0.693	-0.2	0.000763	0.479	0.35451	0.00145	0.356	0.32724	0.00211	0.414	0.36901	0.00195	0.57	-0.114	0.00117	0.821	-0.0391	0.000392	0.467	0.59727	0.00156	0.724	-0.588	0.000714	0.402	-0.33018	0.00202	0.781	-0.388	0.000514	0.397	0.13001	0.00204	0.866	-0.238	0.000299	0.682921	-0.0405036	0.0001	0.28157	0.258881
1B_620787306	1B	620787306	0.347	0.87267	0.00234													0.13	1.57336	0.00452										0.399	-1.07	0.00203							0.695	0.000508	0.000804	0.926	0.17987	0.000159	0.32458	0.143253	0.000295
1B_622701642	1B	622701642																																											0.870779	0.0650794	3.63e-05	0.0949174	-0.545276
1B_622709471	1B	622709471	0.479	0.80188	0.00163	0.53	-0.35243	0.00164	0.595	0.36978	0.00108	0.984	0.06867	3.2e-05	0.611	0.7857	0.00101	0.357	0.88945	0.00228	0.149	0.50306	0.00397	0.315	0.10389	0.00229	0.414	0.6323	0.0018	0.959	-0.223	9.26e-05	0.564	-0.11633	0.00127	0.588	-0.392	0.0011	0.785	0.29549	0.000535	0.823	0.21183	0.000405	0.588043	0.384106	0.000139	0.771151	0.015853
1B_622710246	1B	622710246																																											0.594952	-0.307141	0.000136
1B_622931253	1B	622931253																																											0.75362	0.214265	7.41e-05	0.100913	-0.549169
1B_624322383	1B	624322383																																											0.415045	-1.02356	0.00023	0.102986	-0.634222
1B_624651182	1B	624651182																																											0.44645	1.15191	0.000211	0.18587	0.516022
1B_624672576	1B	624672576																																											0.922013	-0.213679	2.13e-05
1B_624958863	1B	624958863	0.703	0.93947	0.000777							0.95	-0.0653	0.000102				0.928	0.39774	0.000166										0.885	0.47046	0.00027							0.73	0.39809	0.000694	0.454	-0.32	0.00164	0.776888	-0.265063	6.62e-05	0.242751	-0.475529
1B_624993429	1B	624993429																																											0.712853	-0.183206	8.87e-05
1B_625012379	1B	625012379	0.953	0.34028	0.000105							0.718	0.30844	0.000654				0.919	0.3472	0.000187										0.942	0.07822	0.000132							0.881	0.00509	0.00028	0.833	0.03364	0.00038	0.771508	-0.216793	6.8e-05	0.352469	0.308496
1B_625036463	1B	625036463	0.762	-0.938	0.000601							0.785	0.01197	0.000479				0.896	-0.385	0.000244										0.835	-0.414	0.000399							0.766	-0.363	0.000589	0.669	0.07944	0.000834	0.915688	-0.0469927	2.31e-05	0.593848	0.117364
1B_625164723	1B	625164723	0.643	-1.21	0.000975							0.906	0.09831	0.000195				0.553	-0.747	0.00131										0.901	-0.416	0.000231							0.666	-0.427	0.000899	0.433	0.32011	0.00174	0.823515	0.210561	5.09e-05	0.104912	0.528863
1B_625232015	1B	625232015													0.03	2.04514	0.00718										0.337	1.19477	0.00222							0.0104	0.39315	0.00952							0.904762	-0.492181	2.62e-05	0.0187896	-1.16982
1B_625466728	1B	625466728	0.508	1.03372	0.0015	0.66	-0.2013	0.00108	0.429	0.17665	0.00176	0.856	0.10713	0.000307	0.0401	-1	0.00658	0.578	1.01849	0.00121	0.368	0.3443	0.00208	0.774	-0.0306	0.000509	0.855	0.23126	0.000319	0.831	0.54753	0.00041	0.0553	0.48002	0.00641	0.566	-0.168	0.00118	0.699	0.45186	0.00079	0.609	-0.00817	0.00103	0.977208	-0.0928856	6.04e-06	0.548614	0.177892
1B_626029145	1B	626029145	0.487	0.52109	0.00159	0.0348	1.59456	0.00873	0.519	1.29542	0.00136	0.814	-0.109	0.000406	0.246	0.06103	0.00286	0.95	0.1047	0.000114	0.95	-0.0963	0.000106	0.808	0.00144	0.000424	0.745	-0.49	0.000601	0.414	-0.0517	0.00195	0.834	-0.12616	0.0004	0.768	0.43814	0.000548	0.782	-0.438	0.000544	0.342	0.96384	0.00223	0.543502	-0.470631	0.00016	0.891877	0.0494461
1B_626069867	1B	626069867													0.03	2.04514	0.00718										0.337	1.19477	0.00222							0.0104	0.39315	0.00952							0.4535	-0.881143	0.000207	0.0237639	-1.12845
1B_626228962	1B	626228962	0.375	1.40724	0.00217	0.852	-0.20623	0.00041379	0.283	0.1696	0.00263	0.955	0.13925	9.1e-05	0.267	-0.633	0.0027	0.56	0.37739	0.00128	0.389	0.28365	0.00197	0.71	-0.0696	0.000679	0.68	0.47672	0.000787	0.896	0.38119	0.000242	0.0554	0.4797	0.00641	0.942	-0.0413	0.000124	0.416	0.48473	0.00194	0.82	-0.135	0.000413	0.907501	-0.162023	2.54e-05	0.814546	-0.0522566
1B_626398179	1B	626398179	0.375	-1.41	0.00217	0.852	0.20623	0.00041379	0.368	-0.314	0.00208	0.955	-0.139	9.1e-05	0.267	0.63302	0.0027	0.56	-0.377	0.00128	0.35	-0.29	0.00219	0.71	0.06955	0.000679	0.68	-0.477	0.000787	0.896	-0.381	0.000242	0.0554	-0.4797	0.00641	0.942	0.04126	0.000124	0.416	-0.485	0.00194	0.82	0.13519	0.000413	0.859902	0.140146	3.96e-05	0.802516	0.1075
1B_626726077	1B	626726077																																														0.59672	-0.330204
1B_626761331	1B	626761331																																											0.60011	1.20297	0.000134	0.0525317	1.02837
1B_627098767	1B	627098767	0.37	-0.463	0.00219	0.166	-1.5967	0.00465	0.813	0.54209	0.000431	0.961	-0.0755	7.91e-05	0.556	-0.994	0.0012	0.66	0.78915	0.00092	0.975	0.01228	5.37e-05	0.783	-0.124	0.000486	0.507	-0.567	0.00139	0.726	0.66479	0.000706	0.635	0.20286	0.001	0.683	1.04556	0.000793	0.743	0.24203	0.000656	0.598	-0.162	0.00107	0.863874	-0.0354486	3.84e-05	0.172658	0.149557
1B_627242084	1B	627242084																																														0.556413	0.322014
1B_627920478	1B	627920478	0.661	0.27556	0.000913	0.164	1.60509	0.00468	0.813	-0.542	0.000431	0.846	0.01695	0.00033	0.431	1.15133	0.00172	0.325	-1.21	0.00249	0.975	-0.0123	5.37e-05	0.778	0.11536	0.000498	0.505	0.57448	0.00139	0.521	-0.936	0.00144	0.665	-0.21608	0.00090153	0.64	-1.18	0.000926	0.271	-0.36	0.00289	0.657	-0.0459	0.000873	0.657875	0.0174434	0.00011	0.230108	-0.17504
1B_627920559	1B	627920559																																											0.25722	1.58249	0.000356	0.0466465	1.02882
1B_628934422	1B	628934422																																											0.275678	0.506258	0.000338	0.572088	-0.0803022
1B_628959672	1B	628959672										0.346	-0.964	0.0021										0.867	0.06995	0.000282																			0.933127	0.219866	1.81e-05	0.776346	-0.198641
1B_628983900	1B	628983900																																											0.918346	-0.271644	2.23e-05	0.944266	0.0570346
1B_628983908	1B	628983908																																											0.228143	-0.262306	0.000387	0.977275	0.00930622
1B_629063608	1B	629063608	0.777	-0.535	0.000556	0.634	-0.081683	0.00118	0.692	0.18772	0.000767	0.424	-0.356	0.00169	0.715	0.11101	0.000684	0.464	0.75074	0.0017	0.376	-0.238	0.00204	0.854	-0.0959	0.000313	0.334	-0.412	0.00224	0.608	0.31423	0.0011	0.575	-0.25118	0.00122	0.167	0.73791	0.00372	0.838	-0.147	0.000391	0.163	-0.134	0.00378	0.256467	-0.266177	0.000357	0.993407	0.00518051
1B_629267056	1B	629267056																																											0.518397	-0.780837	0.000172	0.868714	-0.107789
1B_629304240	1B	629304240										0.46	0.85644	0.00153	0.0931	-0.654	0.00485							0.87	-0.0664	0.000276	0.814	-0.493	0.000421							0.00259	-0.443	0.01245							0.420333	-0.95414	0.000227	0.622364	0.075343
1B_629318589	1B	629318589																																														0.690628	0.344607
1B_629322659	1B	629322659	0.293	-1.51	0.00272							0.99	0.00707	1.91e-05				0.899	-0.388	0.000236				0.662	-0.0473	0.000818				0.85	-0.14	0.000358							0.629	-0.0145	0.00102	0.944	0.09481	0.000119	0.920141	0.0690097	2.18e-05	0.340871	-0.0945759
1B_629489631	1B	629489631				0.428	-1.6312	0.0022				0.46	-0.856	0.00153	0.0697	0.72254	0.00545							0.867	0.06995	0.000282	0.818	0.41301	0.000411				0.477	-0.39927	0.00163	0.000497	0.52127	0.01593							0.543488	0.5835	0.00016	0.709649	-0.106701
1B_629602989	1B	629602989																																											0.975463	0.0782281	6.51e-06
1B_629644189	1B	629644189																																											0.709804	-0.659305	8.98e-05	0.629458	-0.36966
1B_629756071	1B	629756071																																											0.266663	0.649792	0.000346
1B_629810164	1B	629810164																																											0.183525	1.43204	0.000444	0.340816	0.462631
1B_629810199	1B	629810199				0.282	0.20401	0.00328	0.249	1.27898	0.0029	0.866	-0.196	0.000284							0.234	0.24681	0.00303										0.648	0.11278	0.00095974										0.752626	0.254674	7.45e-05	0.665937	-0.0892106
1B_629811837	1B	629811837							0.53	1.63426	0.00132										0.642	-0.334	0.000921																						0.183525	1.43204	0.000444	0.301961	0.486739
1B_630501665	1B	630501665																																											0.645507	-0.437416	0.000115	0.582576	0.0935556
1B_630645717	1B	630645717																																											0.553526	1.07263	0.000155
1B_631203259	1B	631203259	0.293	-0.76	0.00271	0.484	-0.59388	0.00188	0.176	0.86513	0.00362	0.404	0.17476	0.00179	0.49	-0.914	0.00146	0.502	-0.83	0.00153	0.279	0.38636	0.00266	0.461	-0.11	0.00154	0.86	-0.265	0.000308	0.725	0.16975	0.00071	0.259	0.28007	0.00299	0.371	0.05646	0.00206	0.393	0.27676	0.00206	0.922	-0.023	0.00017	0.729527	-0.358566	8.27e-05	0.451655	-0.162589
1B_631257174	1B	631257174																																											0.784498	0.527459	6.36e-05
1B_631665988	1B	631665988																																											0.65761	0.373006	0.00011	0.678487	0.0644948
1B_631904677	1B	631904677																																											0.821755	0.229382	5.15e-05
1B_631967546	1B	631967546																																											0.542573	0.447822	0.00016
1B_632420812	1B	632420812																																											0.778046	0.604259	6.58e-05
1B_632652455	1B	632652455																																											0.740509	-0.896287	7.87e-05	0.193171	-0.804546
1B_632670449	1B	632670449																																											0.740509	-0.896287	7.87e-05	0.193171	-0.804546
1B_632716137	1B	632716137	0.446	-0.385	0.00178	0.387	0.30293	0.00246	0.0548	1.29081	0.00606	0.434	0.26323	0.00165	0.272	-0.771	0.00266	0.927	-0.325	0.000167	0.884	0.11526	0.000255	0.434	-0.229	0.00166	0.588	-0.266	0.00108	0.549	0.41739	0.00132	0.245	0.34352	0.00311	0.578	0.19453	0.00114	0.484	0.4996	0.0016	0.632	0.1613	0.000955	0.781534	-0.167216	6.46e-05	0.0179797	0.134205
1B_632863835	1B	632863835																																											0.640371	-0.0593918	0.000117
1B_634241696	1B	634241696	0.927	0.32884	0.000166	0.641	-0.68325	0.00115	0.324	-0.553	0.00235	0.683	-0.0345	0.000754	0.397	0.59433	0.00189	0.642	-0.596	0.000978	0.257	-0.38	0.00283	0.64	0.13825	0.000886	0.748	0.01993	0.000594	0.511	-0.101	0.00148	0.262	-0.032677	0.00296	0.0274	-0.403	0.0075	0.667	-0.0553	0.000893	0.954	0.09855	9.85e-05	0.922097	0.131326	2.13e-05	0.984454	-0.0182541
1B_634242993	1B	634242993	0.0319	2.38285	0.00763	0.727	-0.22639	0.00082336	0.649	-0.331	0.000899	0.97	0.07569	6.06e-05	0.645	0.16075	0.000896	0.0712	0.32134	0.00586	0.384	-0.28	0.00199	0.229	0.21421	0.00293	0.547	0.32109	0.00123	0.341	0.42509	0.00238	0.208	-0.15172	0.00347	0.0619	-0.859	0.0058	0.193	0.59726	0.00364	0.468	0.53261	0.00158	0.586872	0.370835	0.00014	0.477045	0.152998
1B_634247345	1B	634247345				0.628	-0.29861	0.0012	0.628	0.83666	0.000969	0.818	0.37429	0.000398							0.202	0.55615	0.00333										0.959	0.10362	9.2643e-05										0.234007	0.589783	0.000381	0.657357	0.17955
1B_634729545	1B	634729545																																														0.882537	0.236792
1B_635977848	1B	635977848																																											0.771509	0.855229	6.8e-05	0.765627	0.153011
1B_636061767	1B	636061767																																														0.831383	0.0699244
1B_636062651	1B	636062651																																											0.352554	1.05045	0.000273
1B_636098920	1B	636098920																																											0.150679	-0.589345	0.000496	0.370869	0.331057
1B_636129861	1B	636129861																																											0.918628	0.142979	2.22e-05
1B_636134286	1B	636134286				0.97	-0.30363	7.8912e-05	0.735	0.6326	0.00064	0.796	0.39669	0.00045							0.29	0.47579	0.00258										0.597	0.13226	0.00114										0.147112	0.704692	0.000502	0.486983	0.3783
1B_636248373	1B	636248373	0.246	1.56618	0.0031							0.607	0.01113	0.000988	0.719	-0.817	0.000672	0.0973	2.52811	0.00516				0.725	0.06147	0.000639	0.532	0.14756	0.00129	0.737	0.46177	0.000675				0.034	-0.528	0.00705	0.367	0.88184	0.00221	0.695	0.51737	0.000755	0.493912	-0.161143	0.000185	0.723767	0.220813
1B_636533911	1B	636533911																																											0.113944	-0.941885	0.000569	0.454169	-0.380972
1B_636796017	1B	636796017	0.535	-1.69	0.00138							0.803	-0.355	0.000433	0.608	-0.458	0.00101	0.593	-0.896	0.00116							0.129	1.17713	0.00419	0.414	-1.46	0.00195				0.0549	-0.16	0.00605	0.874	-0.239	0.000297	0.751	-0.368	0.000594	0.182833	-0.568914	0.000445	0.505503	-0.337319
1B_636818689	1B	636818689																																														0.623336	0.0639435
1B_636840957	1B	636840957	0.657	0.63049	0.000926							0.65	0.06	0.00085	0.633	-0.356	0.000933	0.928	-0.257	0.000164							0.721	-0.285	0.000667	0.329	-0.0577	0.00246				0.115	-0.646	0.00451	0.426	-0.231	0.00188	0.226	0.46134	0.0031	0.589177	0.0731147	0.000139	0.498292	-0.00999304
1B_636862149	1B	636862149	0.202	1.94747	0.00354							0.345	0.09987	0.0021	0.714	0.61459	0.000688	0.394	0.12328	0.00206				0.16	0.23457	0.00365	0.496	0.3644	0.00143	0.661	-0.116	0.000916				0.339	-1.51	0.00225	0.825	-0.0256	0.000425	0.824	0.17553	0.000402	0.0551679	-0.00454482	0.00076	0.281725	0.10852
1B_637030087	1B	637030087																																											0.162242	0.229603	0.000477	0.804594	0.0693245
1B_637367698	1B	637367698																																											0.156127	0.178313	0.000487
1B_637594410	1B	637594410	0.787	-0.754	0.000528	0.451	0.26417	0.00206	0.714	-0.661	0.0007	0.319	0.22265	0.00226	0.417	1.42076	0.00179	0.425	0.48583	0.00189	0.916	-0.0174	0.000182	0.51	0.21838	0.00134	0.475	-0.729	0.00152	0.204	1.72258	0.00352	0.863	-0.075318	0.00032533	0.192	2.63255	0.00343	0.135	1.14297	0.00443	0.338	0.14809	0.00225	0.234476	0.347151	0.00038	0.315786	0.0307265
1B_637816666	1B	637816666	0.179	-1.86	0.0038	0.319	0.96745	0.00296	0.474	0.85977	0.00155	0.492	-0.155	0.0014	0.714	-0.615	0.000688	0.21	0.10326	0.00345	0.349	0.26176	0.00219	0.134	-0.312	0.004	0.496	-0.364	0.00143	0.833	-0.121	0.000404	0.112	-0.53693	0.00485	0.339	1.50865	0.00225	0.875	0.07144	0.000294	0.469	-0.27	0.00158	0.12025	0.103047	0.000555	0.344195	-0.173378
1B_637901337	1B	637901337	0.712	-0.618	0.000751	0.96	0.04561	0.00010677	0.738	0.48162	0.000632	0.948	-0.059	0.000105	0.0142	-0.906	0.00871	0.123	0.2935	0.00465	0.309	0.1219	0.00245	0.0601	-0.261	0.00559	0.753	-0.171	0.00058	0.889	-0.0174	0.000259	0.252	-0.40682	0.00305	0.262	-0.921	0.00278	0.775	-0.248	0.000563	0.803	0.11655	0.000457	0.869902	-0.0302947	3.65e-05	0.755699	-0.121932
1B_637901362	1B	637901362													0.297	-0.832	0.00248										0.279	1.11653	0.00261							0.0201	1.00374	0.00815							0.799255	-0.393592	5.87e-05	0.786325	-0.247672
1B_637938406	1B	637938406																																											0.528252	-0.835916	0.000167	0.854842	0.0750162
1B_637949662	1B	637949662	0.694	0.78015	0.000806							0.4	0.26066	0.00181	0.0224	0.58752	0.00778	0.738	-0.297	0.000671							0.92	0.18308	0.000169	0.997	-0.0606	6.91e-06				0.43	-0.302	0.00175	0.307	-0.653	0.00261	0.191	0.02697	0.00345	0.612919	0.194071	0.000128	0.475666	-0.169039
1B_638012348	1B	638012348																																											0.613395	-0.775048	0.000128	0.926022	0.0909845
1B_638012585	1B	638012585																																											0.448846	-0.926813	0.00021	0.935966	0.0815113
1B_638888458	1B	638888458													0.998	-0.0158	4.55e-06										0.159	1.00648	0.00376							0.609	1.47127	0.00103							0.94559	-0.111566	1.47e-05	0.675173	-0.0601255
1B_638897012	1B	638897012																																											0.93628	0.118176	1.73e-05	0.552496	0.0684408
1B_638910249	1B	638910249																																											0.966227	0.192496	9e-06	0.641454	-0.041756
1B_638944475	1B	638944475																																											0.93628	-0.118176	1.73e-05	0.592951	-0.0169219
1B_639042225	1B	639042225													0.888	-0.786	0.000243										0.0985	0.88143	0.00474							0.313	1.90392	0.00242							0.58787	-0.552557	0.000139	0.486016	-0.256628
1B_639043667	1B	639043667	0.125	2.75515	0.00459							0.153	-0.952	0.00371	0.322	-1.12	0.00231	0.545	0.48317	0.00134				0.461	0.02625	0.00154	0.156	-1.46	0.0038	0.971	-0.28	6.44e-05				0.899	-0.635	0.000221	0.895	-0.332	0.000246	0.565	0.61622	0.00119	0.321957	-0.225307	0.000297	0.652585	-0.293112
1B_639415692	1B	639415692	0.543	-1.01	0.00135	0.563	0.7103	0.00149	0.395	-0.997	0.00193	0.738	-0.17	0.000599	0.574	-0.588	0.00113	0.581	-0.216	0.0012	0.432	0.249	0.00175	0.869	0.06579	0.000278	0.853	-0.129	0.000324	0.997	-0.0527	5.61e-06	0.454	-0.13903	0.00174	0.95	0.37308	0.000107	0.886	0.19957	0.000267	0.416	0.01436	0.00183	0.178693	0.0592315	0.000451	0.591575	0.0799388
1B_639426265	1B	639426265	0.126	2.76716	0.00459	0.28	-1.5373	0.0033	0.423	-1.24	0.00179	0.153	-0.952	0.00371	0.197	-1.39	0.00332	0.577	0.49891	0.00122	0.804	-0.159	0.000455	0.464	0.01558	0.00152	0.16	-1.38	0.00375	0.972	-0.281	6.28e-05	0.943	-0.10095	0.00013042	0.969	0.061	6.54e-05	0.868	-0.337	0.000311	0.439	0.71802	0.00171	0.258288	-0.115568	0.000355	0.806362	-0.207278
1B_639426310	1B	639426310	0.126	-2.77	0.00459							0.153	0.95199	0.00371	0.197	1.38584	0.00332	0.577	-0.499	0.00122				0.464	-0.0156	0.00152	0.16	1.37979	0.00375	0.972	0.28106	6.28e-05				0.969	-0.061	6.54e-05	0.868	0.33711	0.000311	0.439	-0.718	0.00171	0.258288	0.115568	0.000355	0.852672	0.165148
1B_639448494	1B	639448494																																											0.451548	-0.410545	0.000208	0.860043	0.183097
1B_639941318	1B	639941318																						0.331	0.49511	0.0022																			0.264516	0.36222	0.000349	0.832176	-0.204931
1B_640073677	1B	640073677	0.363	-1.57	0.00224	0.327	-0.26761	0.0029	0.0471	0.82255	0.00637	0.507	0.17123	0.00134	0.406	-0.727	0.00184	0.615	-0.777	0.00108	0.00357	0.47382	0.01179	0.383	-0.283	0.00191	0.0931	-0.916	0.00486	0.799	-0.483	0.000495	0.627	0.1528	0.00103	0.581	-1.29	0.00113	0.304	-0.624	0.00264	0.555	-0.53	0.00122	0.440972	-0.257086	0.000215	0.00425238	-0.345025
1B_640559774	1B	640559774	0.303	-2.03	0.00264	0.326	1.48007	0.0029	0.716	0.55735	0.000693	0.144	0.85546	0.00384	0.44	0.87094	0.00168	0.989	0.17421	2.55e-05	0.378	0.36576	0.00203	0.624	0.02621	0.000937	0.479	0.66808	0.0015	0.8	0.81339	0.000494	0.986	-0.046097	3.0849e-05	0.917	0.29991	0.000179	0.982	0.13195	3.93e-05	0.506	0.05435	0.00142	0.267849	0.0916644	0.000345	0.928468	0.106212
1B_640605878	1B	640605878																																											0.241395	0.170909	0.000373	0.72966	0.147631
1B_640852054	1B	640852054	0.956	0.07127	9.82e-05	0.644	0.66501	0.00114	0.267	0.39291	0.00275	0.233	0.42156	0.00288	0.132	-0.365	0.00414	0.941	0.16537	0.000135	0.0165	0.64545	0.00858	0.674	-0.177	0.000782	0.154	-0.529	0.00383	0.997	-0.0204	6.89e-06	0.415	0.37087	0.00194	0.963	0.10133	7.79e-05	0.564	-0.319	0.00126	0.926	0.02054	0.00016	0.192806	0.0569263	0.000431	0.225477	-0.10102
1B_641124492	1B	641124492				0.657	0.31215	0.00109	0.292	0.17786	0.00257	0.0766	-0.902	0.00509							0.157	-0.492	0.00386										0.216	-0.3353	0.00339										0.0494054	-1.15536	0.000789	0.518738	0.206
1B_641131482	1B	641131482																																											0.774172	-0.517992	6.71e-05
1B_641200228	1B	641200228																																											0.774172	-0.517992	6.71e-05
1B_641218839	1B	641218839																																														0.722137	-0.111178
1B_641519463	1B	641519463	0.959	-0.117	9.29e-05							0.92	-0.125	0.000164				0.246	-0.296	0.0031										0.703	-0.245	0.000777							0.961	0.04173	8.89e-05	0.609	0.43306	0.00103	0.668423	0.307707	0.000106	0.119242	-0.096654
1B_642491184	1B	642491184	0.647	0.14071	0.000961	0.395	-0.53283	0.0024	0.114	-1.37	0.00452	0.282	-0.24	0.0025	0.441	0.32276	0.00167	0.764	0.44445	0.000595	0.0723	-0.526	0.00548	0.615	0.1534	0.000964	0.641	0.34395	0.000907	0.65	0.77064	0.000953	0.263	-0.42157	0.00295	0.856	0.24089	0.000324	0.818	0.26954	0.000444	0.768	0.31076	0.00055	0.237017	0.251838	0.000377	0.12205	0.160606
1B_642547687	1B	642547687	0.617	0.37124	0.00107													0.734	0.50384	0.000685										0.584	0.85475	0.00119							0.78	0.30114	0.000548	0.739	0.33258	0.000629	0.130017	0.343722	0.000535	0.0774451	0.143896
1B_642678709	1B	642678709	0.218	-0.312	0.00336	0.957	-0.080539	0.00011426	0.486	-0.284	0.0015	0.167	0.1457	0.00355	0.579	-0.889	0.00111	0.0222	-0.694	0.00845	0.184	0.38657	0.00353	0.446	0.2279	0.0016	0.133	-0.925	0.00413	0.361	-0.26	0.00226	0.397	0.25309	0.00204	0.455	1.51909	0.00164	0.21	-0.0782	0.00345	0.0283	0.05637	0.00744	0.875677	-0.200195	3.48e-05	0.0337219	-0.145805
1B_642986047	1B	642986047	0.727	-0.553	0.000705	0.836	0.52479	0.00046461	0.299	1.16324	0.00251	0.446	0.32124	0.0016	0.355	1.08734	0.00211	0.909	0.37658	0.00021	0.667	-0.0606	0.000842	0.147	-0.359	0.00382	0.419	0.63853	0.00178	0.758	-0.629	0.000611	0.921	0.10783	0.00018158	0.118	-2.99	0.00446	0.907	-0.2	0.000216	0.455	-0.61	0.00164	0.69406	0.0133861	9.57e-05	0.461382	0.261283
1B_643177397	1B	643177397	0.889	-0.16	0.00026	0.984	-0.1393	4.1295e-05	0.402	-0.773	0.0019	0.916	0.12256	0.000173	0.455	0.13363	0.00161	0.598	0.81165	0.00114	0.615	0.08689	0.00101	0.0338	-0.455	0.00675	0.124	0.16617	0.00427	0.741	-0.654	0.000662	0.818	-0.16536	0.00044276	0.366	-1.58	0.00209	0.606	-0.473	0.00111	0.7	-0.253	0.000742	0.795169	0.336145	6.01e-05	0.717765	-0.159623
1B_643950901	1B	643950901													0.364	1.8691	0.00206										0.015	0.54254	0.0086							0.913	0.26791	0.000189							0.353811	-0.724637	0.000272	0.519636	0.374995
1B_643950958	1B	643950958	0.952	0.2846	0.000108	0.865	0.09919	0.00037373	0.257	1.24428	0.00283	0.956	-0.106	8.99e-05	0.362	0.09494	0.00208	0.651	-0.844	0.000948	0.808	-0.0861	0.000443	0.0574	0.41962	0.00569	0.0284	-0.18	0.0073	0.682	0.67815	0.000847	0.888	0.13021	0.00026114	0.377	1.4973	0.00203	0.615	0.46292	0.00107	0.805	0.22146	0.000452	0.992238	-0.0261129	2.04e-06	0.55808	0.30426
1B_644307531	1B	644307531																																											0.794826	-0.107209	6.02e-05	0.822796	0.180804
1B_644336649	1B	644336649				0.924	-0.08578	0.00020455	0.203	-1.14	0.00332	0.96	0.11354	8.16e-05							0.795	0.08827	0.000478										0.889	-0.13069	0.00026066										0.903587	0.22358	2.66e-05	0.51589	-0.307234
1B_644448426	1B	644448426	0.968	-0.272	7.15e-05	0.924	-0.08578	0.00020455	0.239	-1.29	0.00298	0.947	0.09935	0.000107	0.362	-0.0949	0.00208	0.579	0.96215	0.00121	0.839	0.0917	0.000366	0.0497	-0.425	0.00597	0.0284	0.18006	0.0073	0.734	-0.648	0.000682	0.889	-0.13069	0.00026066	0.377	-1.5	0.00203	0.607	-0.447	0.0011	0.841	-0.177	0.000361	0.880746	0.243268	3.33e-05	0.639761	-0.277106
1B_644598814	1B	644598814	0.81	0.8125	0.000465	0.888	-0.052853	0.00030862	0.328	-0.804	0.00232	0.466	-0.529	0.00151	0.483	-0.995	0.00148	0.664	-0.757	0.000904	0.955	-0.0735	9.57e-05	0.287	0.27887	0.00248	0.238	-0.47	0.00294	0.431	0.97117	0.00186	0.817	-0.17229	0.00044756	0.668	1.29819	0.000839	0.576	0.50269	0.00122	0.712	0.3916	0.000706	0.797491	0.319784	5.93e-05	0.859763	-0.127533
1B_644799156	1B	644799156	0.784	0.87738	0.000536							0.468	-0.514	0.0015	0.483	-0.995	0.00148	0.637	-0.707	0.000998				0.287	0.27887	0.00248	0.238	-0.47	0.00294	0.414	0.9756	0.00195				0.668	1.29819	0.000839	0.523	0.52156	0.00143	0.709	0.40234	0.000715	0.787181	0.24627	6.27e-05	0.836321	-0.162874
1B_645051143	1B	645051143	0.784	0.87738	0.000536													0.637	-0.707	0.000998										0.414	0.9756	0.00195							0.523	0.52156	0.00143	0.709	0.40234	0.000715	0.840046	0.236375	4.57e-05	0.862248	-0.134345
1B_645139699	1B	645139699													0.331	1.97854	0.00226										0.0145	0.59072	0.00867							0.819	0.95881	0.000415							0.475153	-0.676683	0.000195	0.5023	0.395957
1B_645278463	1B	645278463	0.824	0.24097	0.000426	0.713	0.23794	0.00087565	0.334	-0.167	0.00228	0.55	-0.011	0.00118	0.373	-0.241	0.00202	0.37	1.1479	0.0022	0.75	0.16732	0.000599	0.0383	-0.451	0.0065	0.0624	0.21655	0.00568	0.811	0.11999	0.000464	0.679	-0.25075	0.00085452	0.271	-1.88	0.00272	0.979	0.08405	4.72e-05	0.542	-0.201	0.00127	0.88443	0.151053	3.22e-05	0.579606	0.0108473
1B_645514214	1B	645514214	0.834	0.79205	0.000401	0.551	-0.27129	0.00154	0.602	0.20744	0.00105	0.441	-0.144	0.00162	0.862	0.22077	0.000302	0.559	1.09884	0.00129	0.351	-0.286	0.00218	0.0819	-0.33	0.00498	0.515	-0.16	0.00135	0.988	0.09363	2.58e-05	0.109	0.5834	0.0049	0.764	0.18193	0.00056	0.987	-0.0419	2.93e-05	0.672	-0.275	0.000826	0.135783	-0.804084	0.000523	0.891923	0.00923568
1B_645533342	1B	645533342																																											0.737194	-0.410401	7.99e-05
1B_646167476	1B	646167476	0.267	-0.594	0.00292							0.0645	-0.41	0.00543				0.116	-0.78	0.00477										0.0486	-1.01	0.0067							0.0267	0.11102	0.00804	0.153	-0.296	0.0039	0.547353	0.0383189	0.000158	0.499722	0.264918
1B_646178542	1B	646178542	0.17	0.47979	0.00392	0.993	-0.080073	1.8735e-05	0.00607	1.93582	0.01067	0.0557	0.42066	0.00572	0.306	1.16957	0.00242	0.111	0.90784	0.00486	0.663	-0.136	0.000855	0.687	-0.0691	0.000745	0.177	0.85068	0.00354	0.052	1.06015	0.00655	0.132	0.2707	0.00448	0.589	1.00443	0.0011	0.0366	-0.0857	0.00733	0.167	0.35282	0.00373	0.550875	-0.0306548	0.000156	0.571197	-0.209384
1B_646466123	1B	646466123																																											0.383153	0.801114	0.000251	0.577227	-0.335129
1B_646895451	1B	646895451	0.897	-0.095	0.000241	0.625	0.67319	0.00122	0.805	-0.502	0.000451	0.512	0.27202	0.00132	0.706	0.65347	0.000709	0.684	0.70102	0.00084	0.481	-0.288	0.00152	0.303	-0.0565	0.00237	0.741	-0.0843	0.000611	0.972	0.16334	6.31e-05	0.106	0.62548	0.00497	0.711	1.12119	0.00071	0.938	-0.137	0.000142	0.582	-0.431	0.00113	0.195103	-0.689488	0.000428	0.539803	-0.1406
1B_647195634	1B	647195634	0.663	0.57269	0.000907	0.879	0.04256	0.00033466	0.297	0.49462	0.00253	0.0409	0.4113	0.00633	0.399	0.26046	0.00187	0.949	0.22554	0.000115	0.165	-0.391	0.00375	0.0259	0.29403	0.00727	0.728	0.35295	0.000648	0.564	0.83348	0.00127	0.0524	0.45992	0.00653	0.425	1.01977	0.00178	0.75	-0.0777	0.000636	0.397	0.02507	0.00192	0.202278	-0.33655	0.000419	0.552327	0.0515683
1B_648133593	1B	648133593																																											0.519716	-0.973115	0.000172	0.0804361	0.464022
1B_648792451	1B	648792451																																											0.598688	0.834302	0.000134	0.0228882	-0.466806
1B_649043492	1B	649043492																																											0.519716	-0.973115	0.000172	0.0624036	0.466718
1B_653086336	1B	653086336	0.992	-0.139	1.75e-05	0.44	-0.40697	0.00212	0.201	-1.54	0.00334	0.851	-0.0706	0.000318	0.0913	-0.446	0.00489	0.2	1.30106	0.00357	0.696	0.19134	0.000754	0.109	-0.171	0.00442	0.825	-0.279	0.000393	0.678	0.72739	0.000857	0.101	-0.40616	0.00507	0.709	0.022	0.000716	0.81	0.07905	0.000466	0.756	0.33099	0.000581	0.616238	-0.131849	0.000127	0.223145	-0.291061
1B_653223639	1B	653223639																																														0.31042	0.306947
1B_653681771	1B	653681771	0.973	0.24433	6.05e-05	0.709	0.67698	0.00089124	0.279	1.43037	0.00265	0.89	0.06261	0.00023	0.147	0.47756	0.00391	0.195	-1.34	0.00362	0.742	-0.184	0.000621	0.0901	0.18829	0.00479	0.802	0.29275	0.00045	0.683	-0.723	0.000843	0.37	0.32804	0.0022	0.921	0.06144	0.000171	0.816	-0.0803	0.00045	0.689	-0.383	0.000773	0.653351	0.134792	0.000112	0.416173	0.198344
1B_654052241	1B	654052241																																											0.776775	0.0154141	6.62e-05	0.52166	-0.0182289
1B_654085664	1B	654085664																																											0.551292	0.859051	0.000156	0.00423346	-1.19201
1B_654116824	1B	654116824	0.764	0.8787	0.000594	0.656	0.82422	0.00109	0.379	1.61896	0.00202	0.114	0.90073	0.00429	0.595	0.99639	0.00106	0.858	-0.521	0.000339	0.545	-0.302	0.00127	0.0773	0.48091	0.00509	0.0571	1.03507	0.00586	0.713	0.36251	0.000748	0.702	0.15458	0.00078096	0.872	0.68261	0.000284	0.935	0.0589	0.000149	0.895	0.16805	0.000231	0.869611	-0.141682	3.66e-05	0.36407	-0.230442
1B_654609783	1B	654609783	0.689	-0.715	0.000821							0.414	-0.428	0.00174	0.509	-0.025	0.00138	0.425	-0.89	0.00189				0.619	-0.0921	0.000952	0.0937	-0.519	0.00484	0.251	-1.16	0.00306				0.106	0.2027	0.00467	0.725	-0.281	0.000712	0.455	-0.444	0.00164	0.620673	0.326586	0.000125	0.278492	-0.317511
1B_654915479	1B	654915479	0.961	0.1947	8.78e-05	0.463	0.09231	0.00199	0.035	-2.12	0.007	0.398	-0.326	0.00182	0.498	-0.74	0.00142	0.324	1.32263	0.00249	0.736	-0.143	0.000637	0.608	-0.115	0.000986	0.842	-0.127	0.00035	0.944	0.29943	0.000128	0.983	-0.038305	3.7254e-05	0.406	-0.357	0.00187	0.68	-0.293	0.000852	0.762	-0.303	0.000565	0.127376	-0.474756	0.00054	0.53337	0.243958
1B_655342042	1B	655342042	0.548	0.12685	0.00133	0.433	0.92777	0.00217	0.797	-0.962	0.000471	0.952	-0.15	9.65e-05				0.173	1.86283	0.00388	0.714	0.05343	0.0007	0.0144	-0.555	0.00844				0.66	-0.521	0.000919	0.289	-0.43254	0.00274				0.956	-0.029	0.0001	0.914	-0.215	0.000187	0.664214	-0.39812	0.000107	0.0961412	0.486004
1B_655467626	1B	655467626	0.72	0.23036	0.000725	0.381	0.99455	0.0025	0.798	-0.953	0.00047	0.961	-0.127	7.84e-05	0.14	-1.9	0.00402	0.144	1.99134	0.00429	0.482	0.09997	0.00152	0.028	-0.532	0.00712	0.26	-0.881	0.00275	0.826	-0.444	0.000423	0.275	-0.44575	0.00285	0.629	-1.46	0.000964	0.81	0.02469	0.000465	0.941	-0.173	0.000127	0.678406	-0.357104	0.000102	0.099885	0.511849
[truncated: 16,078 more rows]
[truncated: 37 more columns]

## Sheet: Table S5
Table S5: Markers significantly associated with stripe rust resistance at a p-value threshold of 0.001, their p-values, additive effects, R2 and significance after Bonferroni correction for multiple testing
[truncated: 897 more rows]

[truncated: 5 more sheets: Table S6, Table S7, Table S8, Table S9, Table S10]
